# Supplementary material for: Food safety knowledge, attitudes, and behavior of street food vendors and consumers in Handan, a third tier city in China
Source: BMC Public Health. 2019 Aug 16;19:1128. doi: 10.1186/s12889-019-7475-9 (PMC6697930; doi:10.1186/s12889-019-7475-9)
Supplement: Supplementary file 1 — 100 street vendors. Data-100 street vendors. (XLS 59 kb) [file 12889_2019_7475_MOESM1_ESM.xls]

## Sheet: Sheet1
		Personal information									Food safety knowledge																						Food safety attitude
No.	area	gender	age	education	Training	Years	fraction	correct	wrong	uncertain	1.1	1.2	1.3	1.4	1.5	1.6	1.7	1.8	1.9	1.1	1.11	1.12	1.13	1.14	1.15	1.16	1.17	1.18	fraction	correct	wrong	uncertain	2.1	2.2	2.3	2.4	2.5	2.6	2.7	2.8	2.9	2.1	2.11	2.12	2.13	2.14	2.15	2.16
1	1	2	3	5	2	4	66.6667	12	0	6	2	2	2	1	2	3	2	3	3	2	2	2	3	3	2	2	3	2	87.5	14	0	2	2	2	2	2	2	2	1	1	2	2	2	2	2	3	3	2
2	1	2	3	4	2	4	38.8889	7	5	6	2	1	2	3	3	2	4	2	3	3	2	3	4	5	2	3	4	4	37.5	6	4	6	2	3	4	2	3	2	2	3	3	4	4	3	2	3	4	2
3	1	2	3	3	2	3	55.5556	10	2	6	2	2	2	3	3	2	2	2	3	4	2	3	4	3	2	3	2	2	62.5	10	4	2	2	2	2	2	3	2	2	2	3	2	2	4	2	4	4	4
4	1	1	3	4	2	3	77.7778	14	0	4	2	2	1	2	3	3	2	2	3	3	2	2	2	2	2	2	2	2	50	8	1	7	2	2	2	2	3	3	3	3	3	3	2	4	2	2	3	2
5	1	1	3	3	2	3	83.3333	15	0	3	2	2	2	1	1	2	2	2	2	2	2	2	3	3	2	2	3	2	81.25	13	0	3	2	2	2	2	2	2	2	2	2	2	2	2	3	2	3	3
6	1	2	3	4	2	3	55.5556	10	0	8	2	2	2	1	1	3	2	3	3	3	2	2	3	3	2	1	3	3	50	8	2	6	3	2	2	2	2	2	2	3	3	3	4	4	3	3	2	2
7	1	2	3	3	1	4	50	9	0	9	3	2	2	1	3	3	3	3	3	3	2	2	2	3	2	2	3	2	37.5	6	3	7	2	2	2	2	3	2	3	3	2	3	3	4	4	3	3	4
8	1	2	3	3	2	4	55.5556	10	0	8	3	3	2	2	3	3	2	3	3	2	2	2	3	3	2	2	2	2	50	8	2	6	2	2	3	4	3	3	4	3	2	2	2	3	3	2	2	2
9	1	1	3	3	1	1	44.4444	8	3	7	1	2	3	2	3	3	3	4	2	3	1	2	4	3	2	2	3	4	50	8	5	3	2	2	2	2	4	2	2	3	4	2	2	4	3	4	3	4
10	1	1	3	4	2	2	55.5556	10	0	8	3	3	2	2	3	3	3	3	3	2	2	2	2	3	2	2	2	2	62.5	10	4	2	2	2	2	2	3	2	2	2	2	2	2	5	4	4	3	4
11	1	1	3	3	2	1	72.2222	13	0	5	2	2	2	2	2	3	3	3	3	3	2	2	2	2	2	2	2	2	62.5	10	3	3	1	1	2	2	4	2	2	2	2	2	2	3	3	4	3	5
12	1	1	3	3	2	3	77.7778	14	0	4	2	2	2	2	2	2	2	2	2	2	2	3	2	3	2	3	2	3	43.75	7	3	6	3	2	3	2	3	2	4	4	3	1	4	3	3	2	2	2
13	1	2	3	3	2	3	44.4444	8	4	6	2	2	2	3	3	3	3	4	3	4	3	2	2	4	2	2	2	4	81.25	13	3	0	2	2	2	2	2	2	2	2	4	2	2	4	2	4	2	2
14	1	1	2	3	1	3	61.1111	11	3	4	2	3	1	2	2	3	2	3	3	4	2	2	4	4	2	1	2	2	56.25	9	3	4	2	2	3	2	3	2	2	2	2	2	2	5	3	4	3	4
15	1	2	1	3	2	2	50	9	5	4	2	3	2	1	1	3	3	3	2	4	4	1	5	4	2	2	2	4	68.75	11	3	2	2	2	2	3	3	2	2	2	2	2	2	4	2	4	2	4
16	1	2	2	3	2	3	77.7778	14	0	5	2	2	1	1	1	3	2	3	3	2	2	2	3	3	2	2	2	2	56.25	9	1	6	2	2	3	3	2	2	2	2	2	2	3	3	2	3	3	4
17	1	2	2	3	2	3	44.4444	8	0	10	3	3	2	2	3	3	3	3	3	2	2	2	3	3	2	2	2	3	62.5	10	2	4	2	2	2	2	3	2	2	2	2	2	2	4	3	3	3	4
18	1	1	2	3	2	2	61.1111	11	2	5	2	2	2	2	2	3	3	3	3	3	2	2	2	4	2	2	2	4	62.5	10	3	3	2	2	2	2	3	2	2	2	2	2	2	5	3	4	3	4
19	1	1	2	3	2	2	72.2222	13	1	4	2	2	3	3	2	2	2	2	3	3	2	2	2	4	2	2	2	2	50	8	3	5	2	2	2	3	3	2	4	2	2	3	3	4	4	3	2	2
20	1	2	1	2	1	3	72.2222	13	2	3	2	4	2	2	2	2	3	3	3	2	2	2	2	4	2	2	2	2	56.25	9	3	4	2	2	2	3	3	2	3	3	2	2	2	2	2	4	4	5
21	1	2	1	3	2	2	94.4444	17	0	1	2	2	2	3	4	4	2	2	2	2	2	2	2	2	2	2	2	2	87.5	14	1	1	1	1	1	1	2	2	2	2	2	2	2	4	2	3	2	2
22	1	1	1	3	2	2	50	9	0	9	2	3	2	1	3	3	2	3	3	2	2	2	3	3	2	2	3	3	81.25	13	2	1	2	2	2	1	2	2	2	2	2	2	2	4	2	3	2	4
23	1	2	1	2	1	2	61.1111	11	1	6	3	3	2	1	2	2	2	3	3	2	2	2	2	4	2	1	3	3	75	12	3	1	2	2	2	1	3	2	2	2	2	2	1	4	2	4	1	4
24	1	1	1	5	1	1	77.7778	14	1	3	2	2	1	1	2	1	3	1	3	3	2	1	1	1	1	1	1	4	87.5	14	2	0	2	2	2	2	1	2	2	2	2	2	2	4	2	2	2	4
25	1	1	2	4	2	3	88.8889	16	0	2	2	2	1	2	2	2	1	2	2	1	1	1	2	2	2	2	3	3	81.25	13	2	1	2	1	1	1	2	2	2	2	2	2	2	4	2	2	3	4
26	2	1	2	4	1	2	50	9	1	8	2	3	2	3	2	3	3	3	3	2	2	2	3	3	2	2	2	4	81.25	13	1	2	2	2	3	1	2	1	1	2	2	1	1	3	2	2	2	4
27	2	1	2	4	1	2	66.6667	12	0	6	2	2	2	2	2	3	3	3	3	2	2	2	3	3	2	2	2	2	43.75	7	4	5	3	1	1	1	3	1	3	3	4	2	1	5	2	5	3	4
28	2	2	2	2	1	2	72.2222	13	1	4	2	2	2	2	2	2	2	3	3	3	2	2	4	2	2	2	2	3	68.75	11	0	5	1	1	1	1	3	2	2	2	2	2	1	3	3	3	2	3
29	2	1	4	4	2	4	44.4444	8	0	10	2	3	2	3	3	3	3	3	3	2	2	2	3	3	1	2	2	3	81.25	13	2	1	2	2	1	2	3	2	2	2	2	1	1	1	2	4	4	2
30	2	1	4	3	2	3	55.5556	10	1	7	2	2	2	2	2	3	3	2	2	3	2	3	2	3	2	3	3	4	81.25	13	2	1	2	2	2	2	2	2	2	2	2	2	2	4	2	2	3	4
31	2	1	4	3	1	3	55.5556	10	1	7	3	2	2	2	3	3	2	3	3	2	2	2	3	4	2	2	3	2	50	8	1	7	3	2	2	2	1	2	2	3	3	3	2	4	2	3	3	3
32	2	2	3	4	1	3	66.6667	12	1	5	3	3	2	3	2	2	2	2	2	3	2	2	2	2	2	2	3	4	68.75	11	0	5	2	2	2	2	2	2	2	2	2	2	2	3	3	3	3	3
33	2	1	1	1	2	2	50	9	6	3	2	2	1	1	2	2	1	3	3	4	4	2	5	4	5	2	3	4	43.75	7	1	8	3	3	2	1	3	1	1	1	3	1	2	4	3	3	3	3
34	2	1	3	2	2	4	66.6667	12	3	3	2	1	3	2	3	2	2	2	2	3	2	2	4	4	2	2	3	4	62.5	10	1	5	1	1	1	1	1	1	1	1	2	3	1	3	3	4	3	3
35	2	2	3	3	2	3	55.5556	10	2	6	3	2	2	1	2	2	3	3	3	2	1	1	4	4	2	2	3	3	62.5	10	0	6	2	2	1	2	1	2	2	3	2	2	1	3	3	3	3	3
36	2	1	2	2	2	2	44.4444	8	1	9	3	3	1	3	3	1	1	3	3	2	2	2	2	4	3	2	3	3	62.5	10	0	6	2	2	2	2	3	2	2	2	3	2	2	3	2	3	3	3
37	2	1	3	3	2	4	50	9	1	8	3	3	2	2	3	2	2	3	3	2	2	1	2	4	3	1	3	3	68.75	11	1	4	1	2	2	2	3	2	2	2	3	2	2	3	2	2	4	3
38	2	1	2	1	1	2	61.1111	11	2	5	2	3	2	2	2	3	2	3	3	2	1	1	3	4	2	1	2	4	68.75	11	4	1	2	2	2	2	2	1	1	1	2	1	1	4	3	4	4	4
39	2	1	3	4	2	3	50	9	5	4	4	2	3	2	2	3	2	3	3	2	2	2	4	4	4	2	4	2	50	8	4	4	2	2	2	2	3	2	2	4	4	2	2	4	3	3	4	3
40	2	1	3	3	1	3	22.2222	4	2	12	3	3	2	2	2	3	3	3	3	3	3	3	2	4	3	3	3	4	62.5	10	0	6	2	3	3	3	2	2	2	2	2	3	2	2	2	2	3	3
41	2	2	3	3	1	3	66.6667	12	1	5	2	3	1	2	2	3	2	3	2	2	2	2	3	4	2	3	2	2	68.75	11	0	5	2	3	2	2	2	1	2	3	2	2	3	2	1	2	3	3
42	2	1	3	4	1	3	44.4444	8	2	8	3	3	2	2	3	3	2	3	3	4	2	2	2	2	3	1	3	4	75	12	1	3	2	2	2	2	4	2	2	3	3	2	2	2	2	2	2	3
43	2	1	3	4	1	4	77.7778	14	0	4	3	2	2	2	2	3	1	1	2	2	2	1	2	2	3	2	1	3	93.75	15	0	1	1	1	1	1	1	1	1	2	2	2	1	2	3	2	1	2
44	2	1	3	3	1	3	55.5556	10	4	4	1	1	2	2	2	3	2	3	2	2	4	2	5	5	5	2	3	3	50	8	7	1	2	2	1	1	2	2	4	5	4	2	2	5	3	4	4	5
45	2	2	3	4	2	3	50	9	3	6	2	2	4	2	3	2	2	3	3	2	2	2	3	4	3	2	3	4	68.75	11	0	5	2	2	2	1	3	2	2	2	3	2	3	2	2	2	3	3
46	2	1	2	1	2	1	72.2222	13	2	3	2	3	2	1	2	3	1	2	2	2	5	1	3	4	2	1	2	2	81.25	13	1	2	1	1	1	1	2	2	2	2	2	1	1	4	3	2	2	3
47	2	1	3	3	2	2	61.1111	11	4	3	3	4	2	2	3	3	2	2	2	3	2	2	4	4	2	2	2	4	81.25	13	0	3	2	2	2	2	3	2	2	2	2	2	2	3	2	3	2	2
48	2	1	1	4	2	3	88.8889	16	0	2	2	3	1	1	2	2	1	2	2	2	1	1	3	1	2	2	2	1	62.5	10	3	3	1	1	1	2	3	2	2	2	3	2	1	2	3	5	4	4
49	2	2	3	3	2	3	55.5556	10	3	5	3	2	1	2	2	3	2	3	3	2	2	2	3	4	3	2	4	4	62.5	10	2	4	2	2	2	3	2	3	2	4	3	2	2	4	2	2	2	3
50	2	2	3	3	2	4	38.8889	7	7	4	2	4	4	2	3	3	2	3	3	4	2	2	4	4	2	2	4	4	68.75	11	4	1	2	2	2	4	2	2	2	4	3	2	4	2	2	2	2	4
51	3	1	4	2	1	3	55.5556	10	5	3	3	1	3	1	3	1	2	4	2	5	2	4	5	2	1	1	4	1	50	8	4	4	2	2	3	3	2	2	5	3	2	4	1	2	4	4	2	3
52	3	1	2	4	1	2	88.8889	16	2	0	2	1	1	1	2	2	1	1	1	1	1	1	5	1	1	1	1	4	87.5	14	2	0	1	1	1	1	1	1	1	2	1	1	1	4	1	2	2	4
53	3	1	3	3	2	3	72.2222	13	1	4	3	2	1	3	2	1	1	1	1	1	3	3	1	1	2	1	4	2	62.5	10	4	2	1	3	1	4	1	2	2	1	3	1	4	4	1	4	2	1
54	3	1	2	3	2	2	83.3333	15	1	2	2	2	1	1	2	2	1	2	2	1	2	1	5	2	2	1	3	3	62.5	10	2	4	1	2	1	1	3	2	2	3	3	1	1	5	3	4	2	2
55	3	1	2	2	1	3	77.7778	14	0	4	1	2	2	2	2	3	2	2	3	2	2	1	3	2	2	3	2	2	62.5	10	3	3	1	1	1	3	3	2	2	2	2	2	2	4	2	3	4	4
56	3	1	3	2	2	4	61.1111	11	2	5	2	2	2	2	2	3	2	3	3	2	2	2	4	4	3	2	2	3	68.75	11	3	2	2	2	2	2	4	2	2	2	2	2	2	4	2	4	3	3
57	3	2	3	3	2	3	50	9	1	8	3	3	2	3	2	2	1	3	3	2	2	2	2	4	3	2	3	3	62.5	10	0	6	2	2	2	2	3	2	2	2	3	2	2	3	3	2	3	3
58	3	2	3	4	2	2	27.7778	5	0	13	3	3	2	3	3	2	3	2	2	2	3	3	3	3	3	3	3	3	62.5	10	1	5	3	3	2	2	2	2	2	2	2	2	2	3	2	3	4	3
59	3	1	2	3	2	3	66.6667	12	3	3	3	3	2	2	2	2	2	2	2	2	2	1	3	4	2	1	4	4	75	12	0	4	1	1	2	1	2	2	2	3	2	1	2	3	2	2	3	3
60	3	1	1	1	1	2	61.1111	11	2	5	3	3	2	2	2	2	2	3	3	2	2	1	2	4	2	1	3	4	75	12	2	2	1	2	2	2	4	2	2	2	3	2	2	3	2	2	4	2
61	3	1	1	5	1	1	77.7778	14	0	4	1	1	1	3	3	3	2	2	1	2	1	2	1	2	1	1	1	3	0	0	3	13	4	4	4	3	3	3	3	3	3	3	3	3	3	3	3	3
62	3	2	2	4	2	2	83.3333	15	0	3	2	2	2	2	2	2	2	2	2	2	2	3	3	3	2	2	2	1	100	16	0	0	1	1	1	1	1	1	1	1	1	1	1	1	1	1	1	1
63	3	2	2	4	2	2	61.1111	11	4	3	2	3	3	4	4	4	3	2	2	2	2	2	2	2	2	2	2	5	12.5	2	13	1	5	5	5	2	5	5	5	5	2	5	5	5	3	5	5	5
64	3	1	1	5	1	1	83.3333	15	1	2	1	3	3	1	1	1	1	1	1	1	1	1	1	1	1	1	1	4	12.5	2	12	2	4	1	4	4	2	4	3	4	4	4	4	4	4	3	4	4
65	3	2	2	4	2	2	38.8889	7	11	1	2	2	2	2	2	3	2	4	4	4	4	4	4	4	4	4	4	1	43.75	7	7	2	2	2	2	2	2	2	2	5	3	5	5	5	5	3	5	5
66	3	2	3	4	2	3	50	9	4	5	3	4	2	1	2	3	2	3	2	4	2	2	4	2	3	2	4	3	56.25	9	2	5	2	1	1	1	3	2	2	2	3	2	2	5	3	3	3	4
67	3	2	2	3	2	3	38.8889	7	5	6	2	1	3	2	3	3	2	3	4	2	4	2	4	5	3	4	3	2	62.5	10	4	2	2	2	2	2	2	2	2	3	2	2	2	4	4	4	3	5
68	3	1	4	2	1	5	38.8889	7	6	5	1	3	2	4	2	5	3	5	2	4	2	3	4	2	4	2	3	3	56.25	9	1	6	1	1	1	1	3	1	1	1	3	3	1	3	1	3	3	4
69	3	2	2	2	2	3	38.8889	7	8	3	3	4	2	4	2	4	2	4	2	4	2	4	2	4	3	5	3	1	68.75	11	2	3	1	1	1	1	1	1	1	2	2	3	2	4	2	3	3	4
70	3	1	3	3	2	3	44.4444	8	3	7	2	3	3	2	3	2	3	1	3	4	5	3	2	3	2	4	2	2	68.75	11	4	1	1	1	1	1	1	1	2	2	2	2	2	5	3	4	4	5
71	3	2	1	1	2	1	44.4444	8	4	6	2	4	3	2	1	2	2	3	4	3	3	4	2	3	4	3	2	2	68.75	11	4	1	1	1	1	1	1	2	2	2	2	2	2	4	3	4	4	5
72	3	2	2	3	1	3	27.7778	5	6	7	2	3	2	2	3	4	2	3	4	3	5	3	5	3	3	4	2	4	62.5	10	2	4	2	2	2	2	2	2	2	2	3	2	2	4	3	3	3	5
73	3	2	4	3	2	4	27.7778	5	8	5	4	3	3	4	2	3	5	2	4	3	5	1	4	1	3	1	4	5	56.25	9	2	5	3	3	2	2	2	2	2	2	3	2	2	4	3	4	3	5
74	3	2	3	2	2	3	27.7778	5	7	6	2	4	3	2	4	3	4	2	4	5	2	3	3	5	3	5	2	3	31.25	5	3	8	3	3	3	3	3	2	2	2	3	2	2	4	3	3	4	5
75	3	1	3	6	1	2	83.3333	15	0	3	2	2	2	2	2	2	3	2	2	3	2	2	2	2	2	3	2	2	50	8	4	4	2	3	2	3	5	2	3	2	2	4	4	2	1	2	3	4
76	4	2	1	1	2	1	33.3333	6	6	6	2	4	1	3	4	2	4	3	1	5	3	4	2	3	3	4	1	3	50	8	2	6	2	3	3	3	3	2	2	2	2	3	3	2	2	2	4	4
77	4	2	1	1	2	1	38.8889	7	6	5	3	2	4	1	3	5	3	1	3	4	2	3	1	4	2	4	2	5	50	8	3	5	4	2	2	2	2	3	3	2	3	2	4	1	3	2	3	4
78	4	2	1	3	2	3	38.8889	7	6	5	1	2	3	5	3	5	3	3	4	4	2	2	1	1	3	4	5	2	50	8	4	4	4	1	2	3	2	3	2	4	3	2	5	3	2	1	5	2
79	4	1	3	2	2	5	33.3333	6	7	5	5	3	4	1	2	3	4	5	4	3	2	1	3	5	2	4	3	1	62.5	10	3	3	1	1	2	3	1	2	3	3	4	2	1	1	2	3	5	5
80	4	1	3	4	2	3	44.4444	8	5	5	2	3	2	2	4	2	1	3	3	2	1	4	3	3	2	5	4	4	62.5	10	2	4	2	1	2	3	3	3	2	4	1	2	1	2	2	3	2	4
81	4	2	1	5	2	2	38.8889	7	6	5	1	2	5	4	3	2	4	3	5	1	3	4	5	3	4	2	1	3	68.75	11	2	3	1	1	2	2	3	1	3	1	4	2	2	2	1	3	4	2
82	4	1	3	1	2	1	61.1111	11	5	2	1	2	1	2	4	3	3	2	2	1	2	2	4	4	4	1	1	5	56.25	9	3	4	1	3	2	4	2	3	1	2	3	4	5	1	2	1	2	3
83	4	1	2	1	1	3	50	9	5	4	2	2	1	3	4	2	4	2	3	4	3	4	4	1	1	1	2	3	56.25	9	2	5	3	1	2	2	2	1	3	4	3	2	1	3	4	2	1	3
84	4	2	1	1	2	2	61.1111	11	2	5	2	3	1	1	2	3	1	2	3	1	1	1	4	5	3	2	3	2	62.5	10	2	4	3	1	2	2	1	3	4	2	2	2	3	4	1	2	3	2
85	4	1	3	4	1	4	50	9	4	5	1	3	2	1	4	3	2	3	3	2	2	1	4	3	4	2	5	2	62.5	10	3	3	3	2	1	4	2	4	2	1	3	2	1	3	1	4	2	2
86	4	1	4	5	2	5	72.2222	13	2	3	2	3	2	3	5	3	2	3	3	2	2	1	3	1	4	2	3	1	50	8	3	5	2	3	1	2	3	5	4	3	1	2	4	1	2	3	3	1
87	4	1	2	4	2	2	33.3333	6	3	9	4	4	3	2	3	3	3	3	3	2	2	2	3	3	2	2	3	4	62.5	10	2	4	2	3	1	2	3	1	2	3	1	2	4	2	5	2	1	3
88	4	2	3	4	2	3	61.1111	11	0	7	2	3	3	2	2	2	2	3	3	2	2	2	2	3	2	2	3	3	62.5	10	2	4	2	1	3	2	1	3	1	2	1	3	1	2	3	4	5	1
89	4	1	2	4	2	3	72.2222	13	0	5	3	3	2	3	2	2	2	2	2	3	2	2	3	1	2	1	2	2	68.75	11	0	5	1	2	1	2	3	1	2	2	3	2	3	3	2	3	2	2
90	4	2	3	3	2	2	77.7778	14	1	3	2	2	2	2	3	2	3	2	1	1	2	2	4	3	2	1	2	2	68.75	11	3	2	1	2	2	2	4	2	2	4	2	3	4	2	1	2	3	2
91	4	2	1	1	2	4	44.4444	8	1	9	2	3	2	2	2	3	3	3	3	3	4	2	2	3	3	2	3	2	81.25	13	0	3	1	1	2	2	3	2	2	3	2	2	2	3	2	2	2	2
92	4	1	2	1	2	5	50	9	2	7	3	2	2	3	2	3	4	3	3	2	2	1	2	2	3	2	3	5	50	8	2	6	2	1	3	1	2	3	1	3	4	2	3	1	3	2	3	5
93	4	2	1	1	2	1	38.8889	7	3	8	3	4	3	2	3	3	2	3	3	3	2	2	4	4	2	2	3	2	62.5	10	0	6	3	2	3	1	2	3	2	1	3	2	3	2	1	2	3	2
94	4	1	1	1	2	3	50	9	1	8	3	2	2	3	2	3	4	3	3	2	2	1	2	2	3	2	3	3	56.25	9	3	4	2	3	1	2	4	2	3	1	2	4	5	2	3	1	3	1
95	4	1	4	3	2	4	66.6667	12	0	6	3	2	1	2	3	2	1	3	3	2	1	2	3	2	2	1	2	3	56.25	9	2	5	3	3	2	1	2	2	2	4	3	2	4	2	3	3	2	3
96	4	2	3	3	2	3	83.3333	15	0	3	2	2	2	1	1	2	2	2	2	2	2	2	3	3	2	2	3	2	93.75	15	1	2	2	1	2	2	2	2	2	2	2	2	2	2	4	2	3	3
97	4	1	2	1	1	3	50	9	5	4	2	2	1	3	4	2	4	2	3	4	3	4	4	1	1	1	2	3	50	8	3	5	3	1	2	2	2	4	3	4	3	2	1	3	4	2	1	3
98	4	2	4	2	1	3	55.5556	10	5	3	3	1	3	1	3	1	2	4	2	5	2	4	5	2	1	1	4	1	50	8	3	5	2	2	3	3	2	2	3	3	2	5	1	2	4	4	2	3
99	4	1	2	3	2	2	61.1111	11	2	5	2	2	2	2	2	3	3	3	3	3	2	2	2	4	2	2	2	4	62.5	10	3	3	2	2	1	2	3	2	2	2	2	2	2	5	3	4	3	5
100	4	2	2	2	2	1	61.1111	11	1	6	3	3	2	1	2	2	2	3	3	2	2	2	2	4	2	1	3	3	81.25	13	2	1	2	2	2	1	3	2	2	2	2	2	1	2	2	4	1	4
