# Supplementary material for: Food safety knowledge, attitudes, and behavior of street food vendors and consumers in Handan, a third tier city in China
Source: BMC Public Health. 2019 Aug 16;19:1128. doi: 10.1186/s12889-019-7475-9 (PMC6697930; doi:10.1186/s12889-019-7475-9)
Supplement: Supplementary file 2 — 240 consumers. Data-240 consumers. (XLS 149 kb) [file 12889_2019_7475_MOESM2_ESM.xls]

## Sheet: Sheet1
		Personal information														Food safety knowledge																						Food safety attitude
No.	area	gender	age	marriage	education	income	Obtain employment	knowledge	Family	Children	eating out	fraction	correct	wrong	uncertain	1.1	1.2	1.3	1.4	1.5	1.6	1.7	1.8	1.9	1.1	1.11	1.12	1.13	1.14	1.15	1.16	1.17	1.18	fraction	correct	wrong	uncertain	2.1	2.2	2.3	2.4	2.5	2.6	2.7	2.8	2.9	2.1	2.11	2.12
1	1	1	1	2	5	1	6	1	3	2	4	55.5556	10	3	5	2	3	2	1	2	2	1	3	3	2	3	2	1	4	3	2	2	4	37.5	6	4	6	3	1	3	1	3	2	2	3	5	2	1	4
2	1	1	1	2	5	1	6	2	4	1	2	33.3333	6	8	4	3	3	2	4	4	3	1	2	3	4	2	2	1	4	4	2	4	4	68.75	11	2	3	2	2	2	2	1	2	2	2	2	3	1	5
3	1	1	1	2	5	1	6	2	1	1	2	50	9	4	5	1	2	3	4	4	3	2	1	1	2	3	3	4	1	2	3	4	5	56.25	9	0	7	1	2	2	2	3	3	3	2	2	2	2	3
4	1	1	2	1	4	3	5	1	3	2	4	72.2222	13	2	3	2	2	3	1	2	3	1	2	2	2	2	1	4	4	2	2	4	3	68.75	11	3	2	2	2	2	2	2	2	2	2	3	1	2	4
5	1	2	1	2	5	1	6	2	3	1	4	50	9	1	8	2	2	3	2	4	3	3	3	3	3	2	1	3	3	1	1	1	2	50	8	3	5	2	2	3	3	3	1	1	1	3	1	1	4
6	1	1	1	2	5	1	6	1	6	1	4	66.6667	12	3	3	2	4	4	2	2	4	2	2	2	2	2	2	3	3	2	2	3	2	68.75	11	0	5	2	3	2	2	2	2	3	3	1	2	3	2
7	1	1	2	1	1	5	3	2	5	4	4	55.5556	10	6	2	5	3	1	1	1	3	1	1	5	1	1	1	1	5	2	1	5	5	75	12	4	0	1	1	1	5	1	2	4	1	1	1	1	1
8	1	1	1	2	5	1	6	1	4	3	2	61.1111	11	2	5	2	3	2	2	2	2	3	2	2	3	2	2	3	4	2	3	2	3	68.75	11	0	5	2	2	2	3	2	3	2	3	2	2	2	3
9	1	1	1	2	5	1	6	1	3	1	4	38.8889	7	2	9	2	2	2	3	2	3	2	3	3	3	2	2	2	4	3	3	3	3	62.5	10	0	6	2	2	2	2	2	2	2	2	3	2	2	3
10	1	1	1	2	5	1	6	2	5	1	2	83.3333	15	1	2	2	2	3	2	2	2	2	2	2	2	4	2	3	2	2	2	2	2	50	8	3	5	2	2	2	2	2	4	3	2	3	1	1	3
11	1	2	3	4	6	5	5	1	2	2	4	66.6667	12	3	3	2	1	4	2	2	3	1	2	3	2	2	2	2	5	2	2	2	3	68.75	11	3	2	1	1	1	1	1	1	1	1	3	2	2	5
12	1	1	1	2	5	2	6	2	2	2	4	44.4444	8	2	8	3	3	1	1	2	3	1	3	3	3	2	2	1	4	2	2	3	3	87.5	14	0	2	2	2	2	1	3	2	2	2	2	2	1	2
13	1	2	4	1	4	5	3	1	2	2	4	77.7778	14	3	1	2	2	4	2	2	2	2	2	2	2	2	2	2	4	2	2	2	3	56.25	9	6	1	1	1	2	2	2	2	2	4	4	2	2	5
14	1	1	2	1	3	4	5	2	3	2	4	72.2222	13	2	3	2	1	1	3	2	2	2	4	2	1	2	2	2	2	3	2	3	2	68.75	11	2	3	2	1	2	3	4	2	2	3	1	2	3	2
15	1	2	3	6	6	3	1	1	2	1	4	72.2222	13	0	5	1	1	1	1	1	1	1	1	1	1	1	3	4	3	3	1	3	3	75	12	2	2	1	1	1	1	1	5	1	1	1	1	1	3
16	1	1	1	2	5	1	6	2	3	1	2	66.6667	12	1	5	2	2	2	2	2	2	2	2	2	2	2	3	2	3	3	2	3	3	75	12	2	2	2	2	2	2	4	2	2	2	2	2	2	3
17	1	2	2	2	4	3	5	2	1	1	3	72.2222	13	3	2	2	2	2	2	2	2	2	2	2	4	2	2	2	5	3	2	2	3	81.25	13	3	2	2	2	2	2	2	2	1	1	3	2	2	5
18	1	2	1	2	4	3	4	2	3	1	2	44.4444	8	2	8	3	3	2	2	2	3	3	3	3	3	2	2	1	4	2	2	3	2	68.75	11	4	1	2	2	2	2	2	2	2	2	2	2	1	4
19	1	1	1	2	4	1	6	2	3	1	1	44.4444	8	2	8	3	3	2	2	2	3	3	3	3	3	2	2	2	4	2	2	3	2	56.25	9	1	6	2	2	2	2	2	2	2	2	3	3	1	4
20	1	2	4	1	3	3	5	2	2	2	1	44.4444	8	1	9	3	3	2	2	2	3	2	3	3	3	2	2	4	3	4	2	3	3	31.25	5	1	10	3	2	2	2	3	3	3	3	3	2	2	4
21	1	2	2	4	4	3	5	2	2	2	3	44.4444	8	3	7	3	3	2	2	2	3	3	3	3	4	2	1	2	4	3	2	2	2	62.5	10	4	2	1	2	2	2	3	2	2	2	2	2	2	4
22	1	2	1	2	5	1	6	2	3	1	3	66.6667	12	2	4	3	3	2	2	2	3	3	2	2	2	2	2	1	5	2	1	2	2	56.25	9	3	4	2	2	2	2	3	2	2	2	3	2	2	4
23	1	1	4	1	4	4	4	2	4	3	3	44.4444	8	3	7	3	3	2	2	2	3	2	3	3	3	2	2	2	4	3	2	4	2	50	8	4	4	2	2	2	2	3	2	2	3	2	3	2	4
24	1	2	3	1	2	2	4	2	3	3	2	44.4444	8	0	10	3	3	2	3	2	3	2	3	3	3	2	2	3	2	2	2	3	3	43.75	7	2	7	2	3	3	2	2	3	3	2	4	2	3	2
25	1	1	3	1	3	3	4	2	4	3	3	44.4444	8	1	9	3	3	2	2	2	3	2	3	3	3	3	2	3	4	2	2	3	2	62.5	10	4	2	2	2	2	2	3	2	2	2	2	2	2	4
26	1	2	3	1	3	3	4	2	3	2	1	50	9	1	8	3	3	2	2	2	3	2	3	3	3	2	2	3	4	2	2	3	2	56.25	9	1	6	2	2	2	2	3	3	3	3	2	2	2	2
27	1	2	6	1	1	2	5	2	2	3	1	27.7778	5	2	11	3	3	2	2	2	3	3	3	3	3	2	3	3	3	3	4	4	2	37.5	6	1	9	3	3	2	3	2	2	2	3	2	1	3	3
28	1	2	4	1	2	2	5	2	2	2	1	44.4444	8	2	8	3	3	2	2	2	3	2	3	3	3	1	1	3	4	2	2	3	4	56.25	9	0	7	2	3	3	2	3	2	2	2	2	2	1	2
29	1	2	2	1	4	2	4	2	2	2	2	50	9	1	8	3	3	2	2	2	3	2	3	3	3	2	2	3	4	2	2	3	2	62.5	10	3	3	2	2	2	1	3	2	2	2	2	1	1	4
30	1	1	5	1	4	3	7	1	4	3	1	44.4444	8	2	8	3	3	2	2	2	3	3	3	3	3	2	1	1	4	2	2	3	2	68.75	11	2	3	2	2	2	2	2	3	2	2	2	2	2	1
31	1	1	1	2	5	1	6	2	2	1	2	61.1111	11	3	4	2	3	2	1	1	3	3	3	2	4	2	1	1	5	1	1	2	1	43.75	7	6	3	1	1	1	1	4	4	4	4	3	1	1	4
32	1	1	3	1	5	3	3	1	1	1	3	66.6667	12	3	3	2	2	3	2	2	2	2	2	2	3	2	2	2	4	3	2	4	1	75	12	0	4	2	2	2	2	2	2	2	2	2	2	1	3
33	1	1	2	2	4	2	4	2	4	1	4	72.2222	13	0	5	3	2	1	2	2	3	3	2	3	1	1	1	3	2	2	2	1	2	62.5	10	1	5	1	3	2	2	3	1	1	1	2	2	1	3
34	1	2	2	1	4	2	2	2	3	2	2	66.6667	12	0	6	1	3	3	2	2	2	2	2	2	3	2	1	3	3	1	1	3	1	56.25	9	0	7	1	2	1	1	3	2	2	2	2	2	3	3
35	1	2	3	1	3	1	5	2	3	3	2	61.1111	11	1	6	2	1	1	3	2	4	2	3	3	2	1	1	4	2	3	1	3	3	81.25	13	1	2	1	3	2	2	1	1	1	1	2	1	2	4
36	1	1	1	2	6	1	3	1	4	1	4	83.3333	15	0	3	1	2	2	2	1	2	1	2	1	1	1	3	4	3	2	2	3	2	75	12	0	4	2	2	2	2	3	2	1	2	3	2	3	2
37	1	1	3	1	5	2	4	2	2	2	2	61.1111	11	3	4	2	2	1	3	2	2	3	2	1	4	3	1	1	4	2	1	3	2	56.25	9	3	4	2	1	2	1	3	2	1	4	2	4	3	3
38	1	2	1	2	4	1	6	2	3	1	1	61.1111	11	2	5	3	3	2	2	2	2	2	2	2	2	2	1	3	3	4	2	3	4	56.25	9	2	5	2	2	2	1	2	2	2	2	3	2	5	3
39	1	2	2	1	5	3	3	1	2	1	4	77.7778	14	2	2	2	2	1	1	2	2	2	3	2	3	2	2	2	2	2	1	1	5	50	8	5	3	1	2	2	3	3	2	2	3	4	1	2	4
40	1	1	3	1	4	3	3	2	3	2	2	55.5556	10	3	5	3	3	2	2	2	3	2	3	3	2	2	2	2	2	2	2	4	4	56.25	9	6	1	2	2	2	2	4	2	2	2	4	2	4	5
41	1	2	2	1	5	3	4	2	3	2	4	94.4444	17	1	0	2	2	1	1	2	2	1	2	2	1	1	1	2	2	1	1	1	1	87.5	14	1	1	1	1	1	1	1	1	1	1	3	1	1	5
42	1	1	1	2	5	1	5	2	3	1	4	61.1111	11	2	5	3	3	2	1	1	1	1	3	3	1	1	2	3	4	2	1	1	4	56.25	9	3	4	2	3	1	1	4	1	1	1	4	3	1	5
43	1	1	1	2	5	1	4	2	3	1	4	61.1111	11	0	7	3	3	1	1	1	3	2	3	3	1	2	1	3	2	1	1	3	2	75	12	1	3	1	2	1	1	3	1	1	3	1	1	1	4
44	1	1	1	2	5	1	6	1	4	1	2	61.1111	11	3	4	1	2	3	1	1	3	1	2	2	3	1	1	1	5	1	1	3	4	62.5	10	3	3	2	1	1	1	3	1	1	1	4	1	1	5
45	1	2	1	2	5	1	4	2	3	1	4	66.6667	12	2	4	3	2	2	1	4	3	1	3	3	2	2	2	1	2	2	1	2	1	68.75	11	2	3	1	2	2	1	3	1	1	1	4	2	1	4
46	1	1	3	1	3	2	2	2	3	2	4	44.4444	8	3	7	2	3	2	1	3	3	2	3	3	2	1	2	2	3	3	2	5	4	43.75	7	5	4	2	1	2	1	3	3	2	4	4	2	1	5
47	1	2	2	1	5	2	4	2	2	2	4	66.6667	12	1	5	1	3	1	1	2	3	1	3	3	1	1	1	4	4	2	1	3	2	75	12	1	3	1	2	2	1	3	1	1	1	3	1	1	4
48	1	2	1	2	2	2	3	2	2	1	2	61.1111	11	3	4	3	2	2	1	2	3	1	3	3	2	2	2	2	4	1	1	2	4	43.75	7	5	4	2	1	2	1	3	4	3	4	3	2	2	4
49	1	2	1	2	5	1	6	2	4	3	4	66.6667	12	1	5	3	3	2	2	2	1	1	3	3	1	1	2	1	1	2	2	3	2	56.25	9	4	3	2	2	2	1	3	2	2	2	4	2	3	4
50	1	1	3	1	4	2	5	2	4	3	3	72.2222	13	1	4	2	1	1	1	2	3	3	3	3	2	1	1	5	4	1	2	2	1	81.25	13	0	3	1	2	1	1	3	1	1	1	2	2	1	3
51	1	2	3	1	3	2	4	1	3	3	3	66.6667	12	2	4	2	2	1	1	1	3	3	3	3	1	2	1	2	4	1	2	2	2	75	12	1	3	1	2	1	1	3	1	1	1	2	2	1	3
52	1	2	2	2	5	1	6	1	3	2	4	66.6667	12	1	5	2	2	1	1	3	3	3	3	3	2	2	1	5	4	2	2	1	2	68.75	11	1	4	1	1	1	1	3	1	1	1	3	1	1	3
53	1	2	4	1	3	2	4	1	3	2	2	66.6667	12	1	5	1	2	2	1	2	3	3	3	3	2	1	1	3	4	2	2	2	2	62.5	10	2	4	1	2	1	1	3	1	1	1	3	2	1	3
54	1	1	6	1	2	1	7	1	2	1	2	61.1111	11	1	6	3	2	1	1	2	3	3	3	3	1	1	2	4	5	1	1	2	3	68.75	11	1	4	1	1	1	2	3	1	1	1	3	2	2	2
55	1	2	3	1	4	2	3	1	4	3	2	66.6667	12	1	5	2	3	1	1	1	1	1	2	3	2	2	1	2	3	3	2	3	2	81.25	13	2	1	1	1	1	1	1	1	1	1	1	1	1	2
56	1	1	3	1	4	2	5	2	2	2	2	61.1111	11	2	5	3	3	1	2	2	3	2	3	3	1	2	1	2	4	2	2	1	1	68.75	11	5	0	1	2	2	1	4	1	1	1	2	2	1	4
57	1	2	2	2	5	3	2	2	3	1	4	55.5556	10	6	2	2	3	2	1	4	3	2	2	4	2	1	2	1	4	2	2	4	4	56.25	9	5	2	2	1	1	1	3	2	2	2	4	1	1	4
58	1	2	1	2	5	1	6	1	4	2	2	66.6667	12	0	6	3	2	2	2	2	3	2	3	3	2	2	1	3	3	2	2	1	2	56.25	9	5	2	1	3	2	2	1	1	2	2	3	1	1	5
59	1	2	2	2	4	2	1	1	4	1	3	83.3333	15	0	3	2	1	2	2	2	1	2	3	2	1	1	3	4	2	1	1	3	1	81.25	13	1	2	1	1	1	1	1	1	1	3	1	1	4	2
60	1	2	1	6	5	1	6	1	4	2	4	66.6667	12	0	6	2	1	1	1	2	3	2	3	3	1	2	2	3	3	3	1	2	2	68.75	11	1	4	1	1	1	1	3	2	2	2	2	1	1	3
61	2	2	1	2	4	1	6	2	3	1	3	66.6667	12	1	5	3	3	2	1	2	3	1	2	2	2	1	2	3	4	2	1	2	3	62.5	10	2	4	2	2	2	1	3	1	1	1	2	1	2	3
62	2	1	3	1	4	2	4	2	3	2	2	61.1111	11	1	6	2	3	1	1	1	2	2	3	3	2	1	2	3	4	3	2	3	1	56.25	9	3	4	1	3	1	1	2	1	1	1	3	1	1	4
63	2	1	2	1	4	2	5	1	3	2	2	55.5556	10	2	6	2	3	4	2	2	3	2	3	3	2	2	2	3	5	2	2	3	2	62.5	10	4	2	1	1	1	1	1	1	1	1	1	3	2	4
64	2	1	3	1	5	2	2	2	2	1	3	72.2222	13	2	3	2	2	1	1	2	3	1	1	2	1	1	2	2	4	3	2	3	2	56.25	9	1	6	2	1	1	2	3	1	1	2	3	2	2	3
65	2	1	1	2	5	1	6	2	5	1	2	77.7778	14	0	4	2	3	2	1	1	1	2	2	2	2	1	3	3	3	1	1	2	1	62.5	10	3	3	3	1	1	3	1	1	1	4	1	1	1	4
66	2	1	1	2	5	1	6	2	2	1	3	61.1111	11	0	7	3	3	2	2	2	3	2	2	2	3	1	1	3	1	1	1	3	3	62.5	10	0	6	2	2	2	3	3	2	2	2	2	1	1	3
67	2	1	1	2	5	1	6	2	3	1	2	44.4444	8	2	8	3	3	2	2	2	3	2	3	3	3	2	2	2	4	2	2	3	3	56.25	9	0	7	2	2	2	2	3	3	2	3	3	2	2	3
68	2	2	2	1	5	2	4	2	5	2	3	55.5556	10	3	5	1	3	1	1	1	3	2	3	3	2	4	1	2	2	2	1	3	4	50	8	4	4	1	3	2	2	3	2	2	2	4	1	2	4
69	2	1	1	2	5	1	7	1	4	1	4	61.1111	11	0	7	2	2	3	3	2	2	3	3	3	3	3	2	4	2	2	2	2	2	56.25	9	2	5	3	2	2	4	4	3	2	3	3	3	2	2
70	2	2	3	1	3	2	4	1	5	3	2	77.7778	14	0	4	2	2	3	2	3	2	1	2	3	2	1	1	5	1	2	2	3	2	75	12	0	4	2	2	1	3	1	2	2	2	1	3	3	2
71	2	2	4	1	4	2	4	1	3	2	4	55.5556	10	2	6	1	3	1	1	2	3	2	3	3	1	2	2	3	5	1	2	3	4	75	12	2	2	2	1	2	1	3	2	2	2	2	1	2	5
72	2	1	3	1	4	3	4	2	3	2	2	55.5556	10	2	6	2	3	1	1	2	3	1	3	3	1	2	2	3	5	2	2	3	4	68.75	11	2	3	2	1	3	1	3	2	2	2	2	1	1	5
73	2	2	1	2	5	1	4	1	4	1	4	66.6667	12	2	4	2	3	1	1	1	3	1	3	3	2	2	2	4	4	2	2	2	5	68.75	11	2	3	2	2	2	2	3	2	2	2	3	1	1	4
74	2	2	1	2	5	1	6	1	5	1	2	55.5556	10	2	6	3	2	3	3	2	3	2	2	4	2	2	2	3	4	2	2	3	2	62.5	10	2	4	2	2	2	2	3	2	2	4	3	2	2	4
75	2	1	1	3	5	1	6	2	3	1	2	72.2222	13	2	3	2	2	1	1	1	1	1	3	3	1	1	1	1	5	1	1	1	3	56.25	9	2	5	1	1	1	1	3	1	1	3	3	1	1	4
76	2	1	3	1	2	4	5	1	5	3	2	83.3333	15	2	1	1	2	2	2	1	1	2	1	1	1	3	1	2	1	1	1	1	4	62.5	10	4	2	1	3	1	4	1	1	1	1	5	1	1	4
77	2	1	1	2	5	1	6	2	4	1	4	72.2222	13	5	0	2	2	1	1	1	5	1	2	2	1	1	1	1	5	1	1	5	5	56.25	9	1	6	1	1	1	1	1	1	1	3	3	1	1	3
78	2	2	3	1	3	2	4	1	3	2	2	77.7778	14	1	3	1	2	2	3	2	2	2	3	2	2	2	2	2	2	2	2	3	2	62.5	10	1	5	2	2	2	2	3	2	2	2	2	2	2	4
79	2	1	3	1	3	2	5	1	3	2	2	94.4444	17	1	0	2	2	2	1	2	2	1	2	2	2	1	2	1	2	2	2	2	2	68.75	11	2	3	1	2	2	2	2	2	2	2	2	2	1	4
80	2	1	2	2	5	2	2	1	3	1	4	61.1111	11	3	4	2	5	1	1	3	2	1	3	2	2	1	1	2	4	1	1	3	3	68.75	11	5	0	1	1	1	1	1	1	1	1	1	1	1	4
81	2	1	1	2	5	1	6	2	3	1	2	83.3333	15	0	3	2	2	2	2	2	2	2	2	2	2	2	3	4	2	2	2	3	3	50	8	7	1	1	2	1	2	2	3	1	2	4	4	2	4
82	2	1	1	2	5	1	6	2	3	2	1	11.1111	2	2	14	3	3	3	2	3	3	3	3	3	3	3	2	2	4	3	3	3	3	25	4	0	12	2	3	3	2	3	3	3	3	3	2	2	3
83	2	1	1	2	5	2	6	1	4	3	2	55.5556	10	4	4	3	4	2	2	2	3	3	2	2	4	2	1	1	2	3	2	4	1	43.75	7	3	6	2	2	2	2	3	4	2	4	3	2	2	4
84	2	2	2	1	6	4	2	1	3	2	2	44.4444	8	6	4	3	4	2	1	2	3	2	4	4	2	4	1	1	2	3	2	4	3	43.75	7	7	2	2	2	2	1	5	2	2	5	3	4	3	2
85	2	1	2	1	5	4	2	2	3	2	2	66.6667	12	1	5	3	2	3	2	2	2	2	2	2	3	2	1	3	4	3	1	1	1	50	8	3	5	2	3	2	2	3	3	2	3	2	2	2	4
86	2	2	3	1	5	3	2	1	5	3	2	44.4444	8	3	7	2	3	1	3	1	4	2	3	3	2	3	2	4	4	3	2	3	4	56.25	9	3	4	2	1	1	1	3	2	2	4	3	1	1	4
87	2	1	1	2	5	1	6	2	3	1	5	72.2222	13	0	5	2	2	1	3	1	2	2	3	3	1	1	1	4	3	3	2	2	1	75	12	0	4	2	3	3	2	1	1	1	1	2	2	3	3
88	2	1	1	2	5	1	6	1	5	4	4	44.4444	8	5	5	3	2	1	3	4	2	1	3	3	4	4	1	2	2	2	1	3	4	43.75	7	3	6	1	3	2	2	3	2	2	2	3	4	2	4
89	2	1	1	2	5	1	6	1	3	1	2	66.6667	12	4	2	2	2	2	2	2	3	2	2	2	4	2	1	2	4	2	2	3	4	62.5	10	4	2	1	1	2	2	4	2	2	4	4	2	2	4
90	2	2	2	1	4	2	2	1	4	3	3	77.7778	14	0	4	1	2	1	2	2	3	2	3	2	1	1	1	4	3	2	2	3	2	81.25	13	3	0	1	1	2	2	1	1	1	1	4	1	1	4
91	2	2	1	2	5	1	6	2	2	1	2	66.6667	12	0	6	3	3	2	2	3	3	1	3	3	2	2	2	4	2	2	2	2	2	68.75	11	2	3	2	2	1	1	3	2	2	2	2	2	2	4
92	2	1	2	1	4	3	2	2	2	1	3	44.4444	8	0	10	3	3	2	2	2	3	2	3	3	3	2	1	3	3	3	2	2	3	50	8	0	8	2	3	2	2	3	2	2	3	3	2	2	3
93	2	2	1	2	5	1	6	1	4	2	2	55.5556	10	2	6	2	3	2	2	1	2	3	3	3	1	4	2	4	4	3	1	3	2	43.75	7	4	5	2	1	1	1	3	2	3	4	4	1	2	4
94	2	2	1	2	5	1	6	1	3	2	2	72.2222	13	0	5	3	3	2	2	2	3	1	3	2	2	2	1	3	2	2	1	1	2	75	12	4	0	2	1	1	1	2	2	1	1	2	1	1	5
95	2	2	4	4	4	2	4	1	2	2	2	33.3333	6	4	8	2	3	4	3	1	3	1	3	3	2	3	2	2	3	3	2	4	4	50	8	4	4	2	1	1	2	3	2	2	3	4	2	2	5
96	2	2	1	2	5	2	6	2	4	3	2	55.5556	10	0	8	3	2	2	2	3	3	1	3	3	2	2	1	3	3	3	2	2	2	62.5	10	4	2	2	1	1	1	2	2	2	2	3	1	1	4
97	2	1	2	2	5	3	2	1	4	3	2	83.3333	15	1	2	3	2	2	2	2	2	2	2	2	2	2	2	3	2	4	1	1	1	75	12	4	0	1	1	2	1	1	2	2	2	2	2	2	2
98	2	2	2	1	4	3	1	1	3	2	2	83.3333	15	0	3	3	2	2	2	2	1	1	2	2	3	2	1	3	2	2	1	1	2	75	12	4	0	1	1	1	1	2	2	2	2	2	1	1	5
99	2	1	1	2	5	1	6	2	3	2	2	77.7778	14	0	4	3	3	2	2	2	2	2	2	2	2	2	2	3	3	2	2	2	2	68.75	11	1	4	2	2	2	2	3	2	2	2	2	2	1	4
100	2	2	2	1	3	3	2	1	3	2	2	100	18	0	0	2	2	2	2	2	2	2	2	2	2	2	2	4	2	2	2	2	2	100	16	0	0	1	2	1	2	2	1	2	2	2	2	2	2
101	2	2	2	1	4	3	1	1	1	1	2	88.8889	16	0	2	1	2	2	2	1	2	1	2	3	2	3	1	4	1	2	2	2	2	93.75	15	1	0	1	2	1	2	2	2	2	2	2	1	2	1
102	2	1	2	1	5	2	2	1	1	1	2	100	18	0	0	2	2	2	2	2	2	2	2	2	2	2	2	4	1	1	1	1	2	68.75	11	5	0	2	1	2	1	2	2	2	2	2	2	2	5
103	2	2	1	2	5	1	6	1	3	2	2	100	18	0	0	2	2	2	2	1	2	2	1	1	1	2	1	4	2	2	2	2	1	68.75	11	4	1	2	2	1	1	1	2	1	2	2	2	2	3
104	2	1	2	1	4	3	3	2	2	1	3	38.8889	7	0	11	3	3	3	3	2	3	2	3	3	3	2	2	3	3	3	2	2	2	62.5	10	1	5	2	3	2	3	2	2	2	3	1	1	4	2
105	2	2	1	2	4	3	2	1	1	1	2	88.8889	16	1	1	3	2	2	2	2	2	2	1	1	2	1	2	2	2	2	1	1	2	68.75	11	4	1	1	2	1	1	2	1	2	2	2	2	1	4
106	2	1	1	2	5	1	6	1	4	1	2	77.7778	14	2	2	2	3	1	1	2	1	2	1	2	1	2	1	3	5	1	1	2	4	68.75	11	1	4	1	1	1	1	2	2	2	2	3	1	2	4
107	2	1	1	2	5	1	6	1	4	1	2	50	9	4	5	3	2	1	3	2	1	2	2	2	4	3	2	1	4	4	1	3	3	37.5	6	9	1	2	2	1	1	5	4	4	4	4	2	1	4
108	2	1	3	1	4	3	3	2	3	2	2	55.5556	10	3	5	3	3	2	2	2	3	2	3	3	2	2	2	2	2	2	2	4	4	62.5	10	3	3	3	2	2	3	2	2	2	3	2	2	2	4
109	2	1	1	2	5	4	4	2	4	1	2	66.6667	12	3	3	2	4	1	1	2	3	1	2	2	1	1	1	1	4	2	1	3	3	68.75	11	2	3	1	1	1	1	1	1	1	1	3	1	1	4
110	2	1	2	1	4	2	5	1	4	2	2	61.1111	11	2	5	3	3	2	2	2	2	1	2	2	2	2	1	2	4	3	1	3	3	68.75	11	1	4	1	1	1	1	2	2	2	2	2	1	2	3
111	2	2	5	4	5	3	2	1	2	2	3	55.5556	10	4	4	1	3	1	1	2	3	1	2	3	2	4	1	1	4	2	1	4	3	68.75	11	3	2	2	1	2	1	3	1	1	4	5	1	1	5
112	2	1	2	3	5	2	5	2	5	1	3	83.3333	15	0	3	2	2	3	2	2	2	3	3	2	2	2	2	4	1	2	2	2	2	62.5	10	2	4	2	1	2	2	3	3	2	2	3	2	2	3
113	2	2	4	5	2	1	7	2	4	4	1	88.8889	16	0	2	3	2	3	1	1	1	1	1	1	1	1	1	5	1	1	1	1	1	93.75	15	0	1	2	1	1	2	3	1	1	1	1	2	2	2
114	2	1	1	2	5	1	6	2	3	2	1	16.6667	3	0	15	3	3	2	1	3	3	2	3	3	3	3	3	3	3	3	3	3	3	68.75	11	0	5	2	2	2	2	2	2	2	2	2	2	2	3
115	2	1	1	2	5	1	6	1	4	1	2	50	9	1	8	2	2	2	1	3	3	2	3	2	3	2	2	3	3	4	3	2	3	56.25	9	2	5	2	3	3	2	2	2	2	3	4	1	1	1
116	2	1	1	3	5	1	6	1	3	1	3	55.5556	10	1	7	1	1	3	3	1	2	2	2	2	2	2	2	2	3	3	3	3	3	100	16	0	0	1	2	2	2	1	2	2	2	1	2	2	2
117	2	1	1	2	5	5	6	1	4	3	4	61.1111	11	3	4	2	2	4	1	3	3	2	3	2	2	2	1	1	2	2	1	3	4	81.25	13	0	3	1	1	2	1	2	2	2	3	2	2	2	3
118	2	1	1	2	5	1	6	1	5	4	3	77.7778	14	4	0	2	2	2	2	2	2	2	2	2	2	2	2	2	4	2	2	4	4	56.25	9	2	5	3	2	2	2	3	2	2	2	3	2	4	3
119	2	1	1	2	4	1	6	1	5	1	5	66.6667	12	3	3	2	2	3	2	2	3	1	2	2	2	2	2	2	4	4	2	2	3	50	8	7	1	2	2	2	4	4	4	5	4	2	2	4	2
120	2	2	5	1	4	1	2	2	2	3	2	50	9	2	7	2	3	3	3	1	2	3	3	2	2	3	2	5	1	1	3	4	4	43.75	7	3	6	4	1	2	3	4	3	2	1	2	3	3	2
121	3	2	1	2	6	2	2	1	3	1	3	55.5556	10	2	6	3	3	1	2	2	3	1	2	3	4	3	2	3	4	2	2	2	2	75	12	2	2	2	2	2	2	2	2	2	2	2	3	4	4
122	3	1	3	4	3	4	3	1	2	3	2	100	18	0	0	2	2	2	2	2	2	2	2	2	2	2	2	4	2	2	2	2	2	43.75	7	4	5	4	4	3	3	2	1	2	3	4	3	2	1
123	3	2	3	4	5	4	1	1	1	1	4	72.2222	13	3	2	3	3	2	2	2	2	2	1	1	2	2	1	2	5	2	1	1	4	62.5	10	4	2	1	2	2	3	4	2	3	4	1	1	2	1
124	3	1	2	2	1	5	1	2	2	2	1	61.1111	11	1	6	2	3	3	2	2	2	2	1	2	2	2	2	2	3	3	3	3	2	56.25	9	2	5	2	2	2	2	2	2	1	2	2	3	3	3
125	3	2	2	1	5	1	6	2	3	2	2	55.5556	10	1	7	2	3	3	2	2	3	2	3	3	2	3	1	5	1	1	3	4	2	31.25	5	2	9	2	2	2	2	4	3	3	3	3	3	3	3
126	3	1	4	1	4	3	3	2	3	2	2	55.5556	10	1	7	3	3	2	2	2	2	2	2	3	3	3	2	2	3	2	2	3	2	68.75	11	3	2	2	2	2	2	2	2	2	2	2	2	2	4
127	3	2	1	1	2	5	1	2	1	2	2	44.4444	8	1	9	2	3	3	3	3	3	3	2	3	2	3	2	2	2	2	2	3	2	50	8	2	6	4	2	2	2	2	3	2	2	3	3	2	2
128	3	1	5	5	3	2	7	2	5	3	2	66.6667	12	4	2	3	3	1	1	4	1	1	1	1	2	2	1	2	5	2	1	1	5	56.25	9	5	2	1	2	2	3	4	3	2	3	4	1	4	1
129	3	1	2	4	1	4	2	1	2	5	4	83.3333	15	1	2	2	2	2	1	1	1	3	1	3	2	1	1	5	4	2	1	2	2	75	12	3	1	2	2	1	1	1	1	1	1	1	1	1	4
130	3	1	1	2	5	1	6	1	4	3	2	50	9	3	6	2	3	2	1	2	3	3	1	2	3	2	1	2	5	4	3	3	1	43.75	7	6	3	1	4	3	1	3	1	1	1	3	2	1	5
131	3	1	1	1	2	5	2	2	1	3	1	72.2222	13	2	3	4	2	3	1	1	1	1	2	2	2	1	1	1	3	3	1	2	2	81.25	13	3	0	1	1	2	2	2	2	2	2	2	2	1	1
132	3	1	1	3	1	3	2	1	1	5	2	83.3333	15	2	1	2	2	2	1	1	2	2	1	2	2	4	2	4	5	2	3	1	2	81.25	13	3	0	1	1	1	2	2	2	2	2	2	2	2	2
133	3	2	1	2	4	2	5	2	4	1	4	66.6667	12	3	3	3	3	2	1	1	1	1	2	2	2	3	2	1	2	4	1	5	2	87.5	14	2	0	1	1	1	1	1	1	1	1	1	1	1	5
134	3	1	3	1	5	3	33	1	4	3	4	55.5556	10	5	3	2	3	1	1	1	1	1	3	3	4	4	1	1	4	4	1	2	1	75	12	3	1	1	1	1	1	1	1	1	1	5	1	1	1
135	3	1	1	2	1	4	3	2	1	5	1	61.1111	11	2	5	5	3	3	2	2	2	2	2	2	2	2	1	2	3	3	1	2	3	75	12	2	2	1	1	1	1	1	2	2	2	3	1	1	4
136	3	2	4	1	4	3	3	1	4	3	4	55.5556	10	6	2	2	4	2	1	4	4	2	3	3	2	2	2	2	4	1	1	4	2	68.75	11	4	1	2	2	1	1	4	2	2	2	4	2	2	1
137	3	1	1	1	2	5	1	1	2	4	4	61.1111	11	1	6	1	2	1	3	1	1	3	3	1	3	3	1	5	1	5	3	2	1	62.5	10	3	3	2	3	1	1	1	1	3	1	1	1	4	1
138	3	1	1	2	5	1	6	1	3	1	2	61.1111	11	1	6	2	1	3	1	2	3	2	1	1	2	3	2	2	2	3	2	3	3	43.75	7	1	8	2	2	1	1	3	2	3	3	3	2	2	3
139	3	2	1	1	3	1	7	2	5	1	1	61.1111	11	3	4	2	2	2	2	1	1	3	3	2	1	3	1	1	5	4	3	1	2	75	12	2	2	1	1	1	1	1	1	2	3	2	4	3	2
140	3	1	4	2	2	4	2	1	4	2	3	61.1111	11	3	4	3	4	1	3	3	2	2	2	2	4	2	5	4	3	2	2	2	2	56.25	9	4	3	2	3	1	2	4	2	4	3	2	1	4	2
141	3	1	6	1	2	3	2	1	5	4	2	61.1111	11	3	4	2	3	2	1	2	3	1	1	3	2	2	2	1	4	2	1	3	4	56.25	9	2	5	3	2	2	2	2	2	3	2	2	2	2	4
142	3	2	2	1	4	2	4	1	4	1	2	61.1111	11	4	3	4	2	3	2	2	3	2	2	3	2	2	1	2	4	2	2	4	1	62.5	10	5	1	1	1	4	2	4	2	2	2	2	2	2	4
143	3	1	1	3	1	5	3	1	1	4	3	55.5556	10	1	7	2	2	3	2	1	2	3	1	3	3	2	2	2	3	3	2	2	3	56.25	9	3	4	2	2	1	1	3	2	3	4	4	2	1	3
144	3	2	4	1	5	3	2	2	3	2	3	55.5556	10	1	7	3	3	2	2	2	3	3	3	3	3	2	2	1	2	2	2	2	2	75	12	2	2	2	2	2	2	3	2	2	2	2	2	2	4
145	3	1	3	1	5	4	4	1	4	3	3	66.6667	12	4	2	3	1	1	1	2	2	2	1	1	3	1	1	1	4	1	1	5	4	68.75	11	5	0	1	1	1	1	1	1	1	1	4	1	1	5
146	3	1	5	1	3	3	3	1	4	3	4	61.1111	11	0	7	2	3	2	2	3	3	1	3	3	2	2	2	4	3	2	2	3	2	68.75	11	1	4	2	2	2	2	2	2	2	2	2	2	2	4
147	3	1	2	2	5	3	2	1	2	1	3	77.7778	14	1	3	2	3	1	1	1	2	1	3	2	2	2	1	2	2	2	1	1	3	56.25	9	2	5	1	1	1	1	3	1	3	3	1	1	4	1
148	3	2	3	1	4	1	2	2	1	4	3	50	9	4	5	4	2	2	3	2	2	3	2	2	2	2	4	3	4	3	4	2	3	43.75	7	4	5	2	2	3	3	3	4	5	4	2	1	3	2
149	3	1	2	2	5	3	2	1	3	1	3	55.5556	10	0	8	2	2	2	2	2	3	3	3	2	3	3	2	3	2	2	2	3	3	62.5	10	2	4	2	2	2	1	4	2	2	3	2	1	2	4
150	3	2	3	1	2	2	4	2	5	3	2	50	9	4	5	3	4	3	2	2	2	2	3	3	2	2	2	2	3	2	2	4	4	68.75	11	4	1	1	1	1	1	4	2	2	2	3	2	1	4
151	3	1	1	2	5	1	4	1	3	2	4	66.6667	12	2	4	2	2	2	1	3	3	3	2	2	2	1	1	1	4	2	1	3	1	68.75	11	2	3	1	1	2	1	3	2	2	5	1	1	1	4
152	3	2	1	2	4	2	4	1	4	3	4	83.3333	15	1	2	2	2	2	2	2	2	2	3	3	2	2	2	2	2	2	2	2	2	68.75	11	0	5	3	2	3	2	2	3	3	3	2	2	2	2
153	3	2	5	1	3	1	2	1	6	3	2	72.2222	13	0	5	2	2	2	2	2	2	2	3	3	3	2	2	4	2	2	2	3	3	75	12	0	4	2	2	2	2	3	3	3	3	2	2	2	2
154	3	1	6	5	4	1	1	1	4	3	2	61.1111	11	6	1	2	2	4	4	2	2	2	4	4	2	2	1	2	1	2	2	4	3	56.25	9	5	2	2	2	2	2	3	4	4	4	4	1	1	4
155	3	1	1	2	3	1	6	2	4	3	1	50	9	1	8	3	3	2	2	2	3	2	3	3	2	3	3	2	2	2	2	3	2	43.75	7	4	5	2	3	2	2	3	4	4	4	4	3	3	2
156	3	1	3	1	5	2	3	1	4	2	3	55.5556	10	5	3	2	2	4	4	2	2	2	3	3	2	2	2	2	2	2	4	4	3	50	8	7	1	2	2	2	2	3	4	4	4	2	3	2	5
157	3	2	2	1	3	2	5	2	3	2	3	50	9	0	9	3	2	2	2	3	3	2	3	3	2	3	2	3	3	2	2	3	2	37.5	6	0	10	2	3	2	2	3	3	3	3	3	3	2	3
158	3	1	1	2	5	1	4	1	3	2	4	72.2222	13	2	3	2	2	3	2	3	3	1	2	2	1	1	1	1	4	2	1	2	1	62.5	10	3	3	2	2	2	1	3	2	2	5	1	1	1	5
159	3	1	4	1	5	4	4	1	4	3	3	72.2222	13	1	4	1	2	3	2	2	2	2	3	2	2	2	2	2	2	2	2	3	3	68.75	11	1	4	2	2	2	2	4	2	2	3	3	2	2	3
160	3	2	1	2	5	1	6	1	3	2	2	55.5556	10	3	5	2	3	3	2	2	3	2	3	3	1	2	2	2	4	2	2	4	2	62.5	10	4	2	4	2	2	2	3	3	2	2	4	2	2	4
161	3	1	5	1	5	3	2	1	5	3	2	38.8889	7	1	10	3	3	3	3	5	3	3	3	3	3	3	1	5	1	1	1	1	1	100	16	0	0	1	1	1	1	1	1	1	1	1	1	1	1
162	3	2	2	3	2	2	3	2	3	3	2	66.6667	12	1	5	2	3	1	4	3	2	2	2	3	2	2	2	5	3	2	2	2	3	31.25	5	4	7	2	2	2	4	3	3	3	3	4	2	2	4
163	3	2	1	2	5	1	6	1	4	3	4	55.5556	10	4	4	2	3	2	1	4	2	2	3	2	4	2	2	4	4	3	2	3	4	50	8	2	6	2	3	2	2	3	2	2	2	4	2	2	4
164	3	1	2	2	5	3	3	1	4	1	4	66.6667	12	3	3	2	2	2	4	4	4	2	3	3	2	2	2	4	2	2	2	3	2	68.75	11	0	5	2	2	2	2	2	2	3	3	1	1	3	2
165	3	1	1	2	3	1	2	2	3	2	2	77.7778	14	4	0	1	1	1	1	1	1	1	1	1	1	1	4	5	4	1	1	4	4	100	16	0	0	1	1	1	1	1	1	1	1	1	1	1	1
166	3	1	1	2	4	3	1	1	3	1	2	77.7778	14	3	1	1	1	1	1	2	3	1	1	1	2	2	1	2	4	2	1	2	4	81.25	13	1	2	1	1	1	1	2	1	1	1	2	1	2	4
167	3	1	5	1	2	1	7	2	4	2	4	27.7778	5	7	6	3	4	4	2	4	3	2	3	3	1	5	1	5	5	3	3	5	5	18.75	3	9	4	4	5	3	3	4	5	5	5	2	2	4	4
168	3	1	2	1	4	2	1	1	3	2	2	77.7778	14	1	3	1	1	1	1	1	1	1	1	1	1	1	1	4	4	3	2	3	3	56.25	9	3	4	1	1	1	1	3	2	3	4	2	3	1	4
169	3	2	2	1	5	3	4	1	6	2	2	83.3333	15	0	3	2	2	2	1	2	1	1	3	3	2	1	1	5	1	3	1	1	2	62.5	10	1	5	1	1	1	1	3	1	3	3	2	1	1	4
170	3	1	2	1	5	3	2	1	5	2	2	100	18	0	0	1	1	1	1	1	1	1	1	1	1	1	1	5	1	1	1	1	1	100	16	0	0	1	1	1	1	1	1	1	1	1	1	1	1
171	3	2	1	2	5	1	7	2	3	1	2	61.1111	11	2	5	3	3	2	2	2	3	2	3	3	2	2	4	2	2	2	2	2	2	50	8	0	8	2	2	2	3	2	2	3	3	2	2	3	3
172	3	2	3	1	4	1	7	2	4	3	2	44.4444	8	4	6	2	3	2	1	2	3	2	3	3	2	3	2	2	4	4	1	4	3	50	8	3	5	3	3	2	1	1	2	3	2	3	1	1	4
173	3	2	1	2	5	1	6	2	6	2	2	66.6667	12	0	6	1	1	2	1	1	3	2	2	3	2	2	2	3	3	2	2	3	3	56.25	9	5	2	4	3	1	1	1	2	3	2	4	1	1	4
174	3	2	2	1	5	2	5	2	3	2	2	50	9	4	5	2	3	2	1	2	3	2	3	2	1	3	2	2	5	4	2	3	4	50	8	4	4	4	3	2	1	2	1	4	2	3	2	1	4
175	3	1	1	2	5	2	4	2	3	2	3	50	9	5	4	2	3	3	1	1	3	2	2	3	1	4	2	1	5	2	2	4	4	81.25	13	1	2	1	1	1	1	1	2	2	2	2	1	1	3
176	3	2	1	3	5	1	6	1	4	1	2	61.1111	11	6	1	3	4	2	1	2	4	1	2	2	2	2	2	2	4	2	2	4	4	56.25	9	2	5	3	2	2	2	3	2	2	2	3	2	1	4
177	3	2	1	2	5	1	6	1	4	3	3	44.4444	8	4	6	3	3	2	2	2	4	3	3	3	2	2	2	2	3	2	2	4	4	31.25	5	3	8	4	2	3	2	3	3	3	4	2	2	2	3
178	3	1	1	2	5	1	6	2	4	3	3	55.5556	10	3	5	2	3	2	1	1	3	1	2	3	1	3	1	1	5	2	1	3	4	68.75	11	3	2	1	2	2	1	1	1	4	2	4	2	1	4
179	3	1	4	1	3	2	5	2	6	4	2	44.4444	8	2	8	3	3	2	1	1	3	2	3	3	2	2	1	3	4	3	2	4	3	68.75	11	1	4	4	3	2	1	1	2	2	2	3	2	1	3
180	3	2	1	2	5	1	6	2	4	4	1	94.4444	17	0	1	1	2	2	2	2	1	1	1	1	1	1	1	4	3	1	1	1	1	68.75	11	4	1	1	1	1	1	2	1	1	1	2	1	1	3
181	3	1	2	1	6	3	3	1	3	2	2	50	9	1	8	3	2	1	2	2	3	3	3	3	2	1	3	5	2	3	2	4	3	68.75	11	0	5	2	3	3	2	1	2	3	2	1	2	3	2
182	3	2	2	2	4	2	1	2	2	1	2	72.2222	13	0	5	3	2	2	1	2	2	1	2	2	1	1	1	4	3	3	2	3	3	62.5	10	0	6	3	2	3	2	1	2	3	2	3	2	3	2
183	3	1	2	1	1	1	1	2	3	2	1	72.2222	13	1	4	2	1	3	2	2	2	1	2	2	3	2	1	4	2	1	3	4	3	43.75	7	3	6	3	3	2	3	3	2	2	4	4	2	3	3
184	3	2	2	2	2	1	7	1	3	1	3	61.1111	11	2	5	3	3	2	4	2	2	1	2	3	2	2	3	4	1	2	3	4	2	62.5	10	2	4	2	2	3	3	2	2	4	2	2	4	2	2
185	3	2	2	2	4	2	2	2	2	1	4	55.5556	10	1	7	2	3	2	3	3	2	4	3	3	2	2	2	4	3	1	2	3	2	68.75	11	0	5	3	1	2	2	3	2	3	1	3	2	2	3
186	3	1	3	1	6	3	31	1	3	3	2	50	9	0	9	1	3	1	1	1	3	3	2	3	3	1	3	4	3	3	2	2	3	50	8	0	8	3	3	2	1	2	2	3	3	2	2	3	3
187	4	1	2	2	2	2	5	2	1	1	4	50	9	3	6	3	4	3	3	4	2	4	2	3	2	3	2	5	3	2	1	2	2	62.5	10	0	6	2	2	3	3	2	2	1	2	3	3	2	1
188	4	1	1	1	4	2	4	2	3	2	3	72.2222	13	1	4	3	4	2	2	3	1	2	2	2	2	1	3	4	3	1	2	2	2	75	12	0	4	2	3	3	2	2	3	1	2	2	2	3	2
189	4	2	2	2	4	2	1	1	1	1	5	55.5556	10	1	7	2	4	3	1	2	3	3	3	3	2	1	2	5	3	2	1	2	3	56.25	9	1	6	2	2	1	3	2	2	3	2	4	3	2	2
190	4	2	2	3	5	2	2	1	1	1	3	77.7778	14	1	3	1	1	3	1	2	1	2	1	1	1	1	2	4	3	2	3	4	2	50	8	3	5	3	2	3	4	2	3	2	4	2	3	4	2
191	4	2	3	1	3	2	4	2	3	3	3	44.4444	8	2	8	3	3	2	3	2	4	4	2	3	3	3	2	5	3	2	3	2	2	50	8	2	6	2	1	3	2	1	3	2	4	2	3	3	2
192	4	2	3	1	4	2	4	1	3	3	3	50	9	2	7	1	4	1	2	3	2	3	2	3	3	3	3	4	1	3	2	2	4	62.5	10	2	4	3	4	1	2	3	1	2	4	3	2	2	3
193	4	1	2	2	5	2	6	1	3	1	4	77.7778	14	0	4	3	2	2	1	1	1	1	3	3	1	1	2	5	2	1	1	2	3	68.75	11	2	3	2	1	3	2	1	1	2	4	2	3	2	3
194	4	1	1	3	5	1	6	1	3	1	3	66.6667	12	1	5	3	2	2	2	3	2	4	2	3	1	1	3	4	2	2	2	3	2	43.75	7	4	5	3	2	2	3	4	1	4	4	2	3	3	2
195	4	1	2	2	5	2	5	1	3	1	3	66.6667	12	0	6	2	3	2	2	2	3	3	3	3	2	2	1	3	2	1	2	1	1	43.75	7	2	7	2	3	3	2	2	3	3	2	4	3	3	1
196	4	1	2	1	4	2	4	1	3	1	3	55.5556	10	3	5	3	3	1	1	2	3	2	2	3	2	4	2	2	2	3	2	2	4	68.75	11	4	1	1	2	1	2	3	2	4	4	2	2	1	5
197	4	2	3	1	3	1	5	2	5	2	5	55.5556	10	2	6	3	3	2	2	2	3	1	3	3	2	4	2	4	3	2	1	2	4	68.75	11	3	2	1	2	2	2	3	2	2	2	4	2	2	5
198	4	1	1	2	5	1	6	1	3	1	5	77.7778	14	3	1	2	3	1	2	2	2	2	2	1	2	2	2	2	4	2	2	2	4	62.5	10	4	2	1	2	2	1	3	2	2	5	4	1	2	5
199	4	2	2	3	5	2	4	1	2	1	5	66.6667	12	3	3	3	3	1	1	1	2	2	2	2	2	4	2	2	5	2	2	2	4	56.25	9	4	3	2	2	2	1	3	2	2	4	4	2	1	5
200	4	2	3	1	3	1	5	2	5	2	1	44.4444	8	4	6	3	3	1	2	2	3	2	3	3	3	2	2	2	4	2	2	4	4	68.75	11	2	3	2	2	2	1	2	2	2	2	3	3	2	4
201	4	1	1	2	5	1	2	2	0	3	4	16.6667	3	4	11	2	3	3	3	3	3	3	3	3	3	1	2	3	4	5	4	3	5	37.5	6	7	3	4	3	2	1	2	3	4	4	5	4	4	4
202	4	1	1	2	5	1	6	2	4	0	3	33.3333	6	7	5	2	2	1	2	3	4	5	4	3	2	1	3	3	4	4	4	4	3	75	12	1	3	3	4	2	1	1	1	1	1	2	2	2	3
203	4	1	1	2	6	5	5	2	3	1	5	27.7778	5	0	13	3	3	3	3	3	3	2	3	2	2	3	1	4	3	3	3	3	3	43.75	7	3	6	1	2	2	2	2	2	3	3	3	3	4	4
204	4	1	2	3	4	5	4	2	3	1	3	11.1111	2	9	7	4	3	3	3	4	4	5	5	4	3	3	1	4	3	4	5	4	3	37.5	6	6	4	2	1	2	3	4	5	4	3	2	1	2	3
205	4	2	1	1	5	4	5	1	1	1	1	50	9	2	7	1	3	3	4	4	3	3	3	2	2	2	1	3	2	3	2	2	2	6.25	1	11	4	2	5	4	5	3	3	3	3	4	4	4	5
206	4	1	2	1	3	1	5	1	3	1	1	66.6667	12	1	5	3	3	2	1	2	3	2	3	3	2	2	2	2	2	2	2	2	2	75	12	2	2	5	2	1	2	2	3	2	1	2	2	2	2
207	4	1	2	1	4	2	2	2	2	1	5	44.4444	8	2	8	2	3	2	1	3	3	3	3	3	2	2	2	5	4	3	2	3	4	43.75	7	1	8	3	2	2	1	3	2	2	2	4	3	3	3
208	4	1	4	1	3	2	2	2	5	2	1	44.4444	8	2	8	2	3	2	1	3	3	3	3	3	2	2	2	5	4	3	2	3	4	50	8	1	7	3	2	2	1	3	2	2	2	4	2	3	3
209	4	2	1	2	6	2	6	2	3	0	5	44.4444	8	3	7	3	3	2	1	2	3	2	3	3	2	4	2	5	4	3	2	3	4	43.75	7	2	7	3	2	2	1	4	3	2	2	2	4	3	3
210	4	2	3	1	5	2	5	1	2	2	3	44.4444	8	3	7	1	1	2	2	2	3	1	3	3	2	3	3	3	4	2	5	5	3	37.5	6	2	8	3	3	3	2	2	2	3	1	3	4	2	4
211	4	2	1	2	5	1	6	1	4	1	4	66.6667	12	3	3	2	4	2	1	2	3	1	1	1	2	2	1	2	5	2	1	3	3	37.5	6	2	8	1	1	2	1	3	3	1	3	4	3	3	2
212	4	2	1	2	5	1	6	2	5	1	4	61.1111	11	4	3	2	4	1	3	1	3	1	1	1	1	1	1	2	4	2	1	2	4	62.5	10	4	2	3	1	1	1	4	1	1	1	4	1	1	4
213	4	2	1	2	5	2	6	1	4	1	4	72.2222	13	1	4	2	3	1	2	2	3	1	1	3	2	1	1	5	2	1	1	3	4	68.75	11	1	4	1	1	1	1	2	1	1	3	1	1	1	4
214	4	2	1	2	5	1	6	1	3	1	4	55.5556	10	8	0	2	4	4	2	2	4	2	2	2	2	4	2	2	4	2	2	4	4	62.5	10	4	2	2	2	2	2	2	2	2	2	4	2	2	4
215	4	1	2	2	5	3	3	2	3	1	4	61.1111	11	2	5	2	2	1	1	1	3	3	4	2	5	2	2	4	2	2	3	3	3	56.25	9	2	5	2	2	2	2	2	3	3	3	1	1	1	4
216	4	1	3	1	4	2	2	2	4	2	3	66.6667	12	1	5	2	2	2	2	3	3	3	1	1	4	3	3	4	2	2	2	1	1	43.75	7	2	7	3	3	3	2	1	4	2	2	2	3	3	3
217	4	1	3	1	4	3	5	2	3	1	3	38.8889	7	1	10	2	2	2	3	3	3	3	3	2	1	1	3	3	3	1	4	3	3	37.5	6	2	8	3	2	2	4	3	3	3	2	3	3	4	1
218	4	1	4	1	5	4	4	2	2	1	4	38.8889	7	4	7	3	3	4	2	3	4	5	2	2	3	4	2	4	2	3	3	1	3	50	8	2	6	3	2	2	2	3	1	3	2	4	4	3	3
219	4	2	1	2	5	1	6	1	3	1	2	72.2222	13	3	2	2	2	2	2	2	2	1	2	2	1	1	1	3	4	2	2	4	4	68.75	11	2	3	3	1	1	1	2	2	2	2	3	2	1	4
220	4	2	2	4	4	2	2	1	2	2	2	61.1111	11	5	2	2	4	4	2	2	3	2	2	2	3	2	2	2	5	1	1	4	2	62.5	10	3	3	2	1	1	2	2	2	2	2	3	1	1	4
221	4	2	1	2	5	1	6	1	4	1	2	83.3333	15	3	0	2	2	4	2	2	2	1	1	1	1	1	2	2	5	1	2	1	1	75	12	4	0	2	2	1	1	4	1	2	2	4	1	1	5
222	4	2	1	2	5	1	6	1	4	3	4	72.2222	13	2	3	2	3	2	1	2	2	2	2	2	2	3	2	2	4	3	2	2	2	62.5	10	3	3	4	2	2	1	4	2	2	2	3	2	2	4
223	4	2	1	2	5	1	6	1	6	2	2	38.8889	7	7	4	2	4	2	4	3	1	1	3	4	4	3	2	1	5	2	1	3	4	75	12	1	3	2	2	2	2	2	2	2	2	2	2	2	3
224	4	2	1	2	5	1	6	1	6	2	4	94.4444	17	1	0	2	1	2	1	1	1	1	1	1	1	2	2	2	2	2	2	2	2	81.25	13	2	1	1	2	2	2	2	2	1	2	3	2	2	4
225	4	2	1	2	5	1	6	1	4	1	4	77.7778	14	1	3	2	1	1	1	3	2	2	2	2	3	2	1	4	4	2	2	3	2	62.5	10	4	2	2	2	2	2	3	2	2	2	4	2	2	4
226	4	2	1	2	5	1	6	1	3	2	4	61.1111	11	4	3	2	2	3	2	2	4	2	3	3	4	2	2	2	4	2	2	2	2	87.5	14	0	2	2	2	2	2	2	2	2	2	2	2	1	1
227	4	2	1	2	5	4	6	2	6	1	4	44.4444	8	5	5	2	3	3	3	2	4	1	1	3	4	1	2	1	4	2	1	4	3	68.75	11	3	2	2	2	2	2	2	2	2	4	3	2	1	4
228	4	2	1	2	5	1	6	2	5	1	4	72.2222	13	0	5	2	2	3	1	1	3	2	1	1	1	3	2	4	3	2	2	3	2	68.75	11	4	1	2	2	2	1	3	2	2	2	2	2	2	4
229	4	2	1	2	5	1	6	1	4	3	2	38.8889	7	2	9	2	2	3	3	3	3	2	3	3	2	3	2	2	4	3	2	2	3	62.5	10	1	5	2	2	2	2	3	2	2	2	3	2	2	4
230	4	2	1	2	5	1	6	1	6	1	2	66.6667	12	1	5	2	2	3	2	2	3	2	2	2	2	3	2	2	3	1	1	3	2	56.25	9	1	6	2	2	2	2	3	3	2	3	3	3	2	4
231	4	1	4	4	3	1	5	2	5	2	2	38.8889	7	0	11	3	3	3	3	3	2	2	2	2	3	3	3	3	3	3	1	1	1	25	4	2	10	3	3	3	3	4	4	2	1	3	3	2	2
232	4	1	2	3	4	2	5	2	3	1	4	55.5556	10	1	7	3	3	3	3	2	2	2	2	2	2	2	3	4	2	3	2	3	4	68.75	11	0	5	2	3	3	2	1	1	1	1	3	1	1	3
233	4	2	4	1	5	2	3	1	3	1	2	61.1111	11	1	6	2	3	2	2	2	3	2	2	3	2	2	2	3	2	3	2	4	3	56.25	9	1	6	2	2	2	1	3	2	2	2	3	1	1	3
234	4	2	4	1	4	1	3	1	3	2	2	33.3333	6	4	8	3	3	2	2	3	3	2	3	3	3	2	4	2	4	3	2	4	2	31.25	5	8	3	4	2	3	4	4	2	2	2	4	2	3	4
235	4	2	2	2	5	2	5	1	5	1	4	44.4444	8	2	8	2	3	2	2	3	2	2	3	3	3	2	2	2	4	3	2	3	3	62.5	10	0	6	2	2	2	2	2	2	2	3	3	2	2	3
236	4	2	1	2	5	1	6	2	5	1	4	61.1111	11	2	5	3	4	1	2	2	2	2	2	2	3	3	2	2	2	2	2	3	3	68.75	11	1	4	2	2	2	2	3	2	2	2	2	2	2	4
237	4	1	2	1	4	4	2	1	3	2	2	44.4444	8	5	5	3	4	2	1	2	3	2	4	4	2	4	1	3	2	3	2	4	3	43.75	7	6	3	1	1	2	1	5	2	1	5	3	4	3	2
238	4	1	1	2	5	1	6	2	3	1	2	66.6667	12	1	5	1	1	1	2	2	2	2	2	2	2	2	3	2	3	3	2	3	3	68.75	11	2	3	2	2	2	2	3	2	2	2	2	2	2	3
239	4	2	2	1	4	3	5	1	3	2	4	66.6667	12	2	4	3	2	3	1	2	3	1	2	2	2	2	1	4	4	2	2	4	3	68.75	11	2	3	2	2	2	2	2	2	2	2	3	1	2	5
240	4	1	1	2	5	1	6	2	3	1	4	55.5556	10	1	7	2	2	1	2	4	3	3	3	3	3	2	1	3	3	1	1	1	2	56.25	9	3	4	2	2	1	3	3	1	1	1	3	1	1	4
[truncated: 7 more columns]
