# Supplementary material for: Food safety knowledge, attitudes, and behavior of street food vendors and consumers in Handan, a third tier city in China
Source: BMC Public Health. 2019 Aug 16;19:1128. doi: 10.1186/s12889-019-7475-9 (PMC6697930; doi:10.1186/s12889-019-7475-9)
Supplement: Supplementary file 3 — 90 street vending stalls. Data-90 street vending stalls. (XLS 43 kb) [file 12889_2019_7475_MOESM3_ESM.xls]

## Sheet: Sheet1
	facility				environment									Personal hygiene															Food storage			tableware			license
No.	1	2	3	4	5	6	7	8	9	10	11	12	13	14	15	16	17	18	19	20	21	22		23	24		25	26	27	28	29	30	31	32	33	34	35
1	5	1	2	2	1	1	1	2	1	1	1	1	1	1	1	1	1	1	1	1	2	1	2	4	1	2	2	2	2	1	2	2	1	2	2	2	2
2	3	1	2	1	1	1	2	1	1	1	1	2	2	1	1	2	2	1	1	2	2	1	2	2	1	2	2	1	2	1	2	2	1	2	2	2	2
3	4	5	3	1	2	2	2	2	2	2	2	1	2	2	2	1	1	1	1	2	2	1	2	2	2		2	1	1	1	1	1	2	2	2	2	2
4	2	2	3	1	1	1	2	1	1	1	2	2	1	2	2	1	1	1	1	2	2	1	1	2	1	2	1	2	1	2	1	1	2	1	1	2	1
5	1	5	5	1	1	1	2	2	1	1	1	1	2	2	2	1	1	1	1	1	2	1	1	2	1	2	1	2	1	1	1	2	1	1	2	2	2
6	1	2	2	2	2	2	2	2	2	2	1	1	1	2	2	1	1	2	1	2	1	1	1	2	1	2	1	1	2	2	2	1	1	1	2	2	1
7	3	2	2	2	1	2	2	2	1	2	2	1	2	1	2	1	2	1	2	1	1	2		1	1	1	1	2	1	1	2	1	1	1	2	2	1
8	3	2	2	1	1	2	2	1	1	1	2	2	1	1	1	2	1	2	1	2	1	2		1	2		1	2	1	1	2	1	2	1	1	1	2
9	4	1	2	2	1	1	2	1	1	2	1	2	1	2	1	2	1	2	1	1	1	2		1	2		1	1	1	1	1	2	1	1	1	1	1
10	5	1	1	1	1	2	2	1	1	1	1	1	1	1	1	1	1	1	1	1	1	2		1	1	2	1	2	1	2	2	1	1	2	1	1	1
11	6	4	5	2	1	2	1	1	2	1	2	1	1	1	1	1	2	1	1	1	2	2		1	1	2	1	2	1	2	1	1	2	1	1	2	1
12	5	1	1	1	1	1	1	2	1	2	1	1	1	1	1	1	1	1	1	1	2	1	2	3	2		2	1	2	2		2	1	2	2	2	2
13	2	3	3	2	2	1	1	1	1	1	1	1	2	1	1	1	1	1	1	1	2	1	2	3	2		2	1	2	1	1	1	2	1	2	2	2
14	5	2	2	1	1	2	2	1	2	2	2	2	1	2	2	1	1	1	1	2	1	2		4	2		2	2	1	1	2	2	1	2	2	1	1
15	3	2	3	1	2	2	2	2	2	2	2	2	1	2	2	1	1	1	2	2	2	1	1	4	2		2	2	1	2	2	2	1	1	1	1	1
16	4	1	2	1	2	1	2	2	1	2	2	2	1	2	2	1	1	1	1	2	2	1	2	3	2		2	1	1	1	2	1	1	1	2	2	1
17	1	5	4	1	1	1	1	1	1	1	1	1	1	1	1	1	1	2	1	1	2	1	2	3	1	2	2	1	2	2	2	2	1	2	2	2	2
18	1	1	4	2	1	1	1	1	1	1	1	1	2	1	1	1	1	1	1	2	2	2		4	2		2	1	1	1	1	1	1	1	2	1	1
19	4	2	3	1	2	2	2	2	1	1	2	2	1	2	2	1	1	1	1	2	2	1	1	4	2		2	2	2	1	2	2	2	2	2	2	2
20	1	1	1	1	1	1	1	1	1	1	1	1	2	1	1	1	1	1	1	1	2	1	2	4	2		2	2	2	1	2	2	2	2	2	2	2
21	1	1	2	1	1	2	2	2	1	1	1	1	2	2	2	1	1	1	1	2	2	1	2	4	2		2	2	2	1	2	2	1	2	2	2	2
22	7	1	4	1	1	1	1	1	1	1	1	1	2	1	1	1	1	1	1	1	2	1	2	3	1	2	2	2	2	1	2	2	2	2	2	2	2
23	1	1	1	1	2	2	2	2	1	1	1	1	2	2	1	1	1	1	1	2	2	1	2	4	2		2	2	2	1	2	2	1	2	2	2	2
24	5	1	5	1	1	2	2	2	1	1	1	1	2	2	2	1	1	1	1	2	2	1	2	4	2		2	2	2	1	2	2	2	2	2	2	2
25	5	1	5	1	1	2	2	2	1	1	1	1	1	1	2	1	1	1	1	2	2	1	2	3	2		2	2	2	2	2	2	2	2	2	2	2
26	5	1	5	1	1	2	2	2	1	1	1	1	1	1	1	1	1	1	1	2	1	2		4	2		2	2	2	1	2	2	1	1	1	1	1
27	5	1	2	1	1	2	2	2	1	1	1	1	2	1	1	1	1	1	1	2	1	2		1	1		1	2	1	1	1	2	1	2	2	2	2
28	1	5	5	2	1	2	2	2	1	1	1	1	1	1	1	1	2	2	1	2	1	2		1	2		1	1	1	1	1	1	1	1	2	2	1
29	5	1	5	1	1	2	2	2	1	1	1	1	1	1	1	1	1	1	1	2	1	2		1	2		1	1	2	1	1	1	1	1	1	1	1
30	5	1	2	1	1	2	2	2	1	1	1	1	1	1	1	1	1	1	1	2	2	1	1	2	1		1	1	2	1	1	2	1	1	2	2	2
31	2	1	2	1	1	1	1	1	1	1	1	1	2	1	1	1	1	2	1	1	1	1	2	3	2		2	1	1	1	1	1	2	1	1	1	1
32	1	1	1	1	1	2	1	1	1	1	1	2	1	1	2	1	2	1	1	2	2	1	2	4	1	2	2	1	1	1	2	2	1	2	1	1	2
33	3	1	2	1	2	1	2	2	1	2	2	1	2	1	2	2	1	2	1	2	2	1	2	2	1	2	1	1	1	2	1	1	2	2	1	2	2
34	3	2	1	1	2	2	2	2	1	1	1	1	2	2	2	1	1	2	2	2	2	2		1	2		2	1	2	1	2	2	2	2	2	2	2
35	3	5	3	1	1	2	2	1	1	1	1	1	1	1	1	1	1	2	1	2	1	2		1	2		2	1	1	2	1	1	1	2	1	1	1
36	3	3	2	2	1	1	1	1	1	1	1	1	1	2	1	1	1	1	1	1	1	1	2	4	2		2	2	1	1	1	1	1	1	1	1	1
37	3	4	2	1	1	1	1	1	1	1	1	1	1	1	1	1	1	2	1	1	1	2		4	2		1	1	1	1	2	1	1	2	1	1	1
38	4	2	2	1	1	2	2	1	1	1	1	1	1	1	1	1	1	2	1	1	1	2		4	2		2	2	1	1	1	1	1	1	1	1	1
39	4	1	2	1	2	2	2	2	1	1	1	1	2	2	1	1	2	1	1	2	2	1	2	3	2		2	1	1	1	2	2	2	2	2	2	2
40	5	4	2	1	1	1	2	1	1	1	1	1	1	2	1	1	1	2	1	2	1	1	1	3	1	2	2	1	1	2	1	1	1	2	1	1	1
41	6	1	2	1	2	2	2	1	2	2	1	1	2	2	2	2	1	1	2	2	2	1	2	3	2		2	1	2	1	1	2	1	1	1	2	2
42	6	2	2	1	1	1	2	2	1	1	1	1	2	1	2	1	2	1	2	2	2	1	2	3	1	1	1	1	2	2	2	1	2	2	1	1	1
43	1	2	2	1	1	2	2	2	1	1	1	1	2	1	1	1	1	2	1	1	1	2		4	2		1	1	1	1	1	1	1	1	1	1	1
44	3	3	2	1	1	1	1	1	2	2	1	2	2	2	2	1	1	1	1	2	2	1	2	2	1	2	2	2	2	1	2	1	2	2	2	2	2
45	2	4	2	1	1	1	2	1	2	1	1	1	2	1	1	1	1	2	1	1	1	2		4	1	1	2	1	1	1	1	2	1	2	2	2	2
46	2	1	1	1	2	1	2	2	1	1	1	1	2	2	2	1	1	1	1	1	1	1	2	3	2		2	1	2	2	2	1	2	2	2	2	2
47	2	1	2	1	2	1	2	1	1	1	1	1	2	2	2	1	1	1	2	2	2	1	2	3	2		2	1	2	1	2	2	2	2	2	2	2
48	2	1	1	1	1	1	1	1	1	1	1	1	1	2	1	1	1	1	1	1	1	2		3	2		2	2	2	1	2	1	1	1	1	1	1
49	1	1	2	1	2	2	2	2	1	1	1	1	1	2	1	1	1	1	1	2	2	2		3	2		2	1	2	1	2	2	2	2	2	2	2
50	2	2	1	1	1	2	1	1	1	1	1	1	2	2	2	1	1	1	1	1	1	1	2	3	2		2	1	2	2	2	1	2	2	2	2	2
51	1	1	1	2	2	2	2	2	1	1	1	2	1	2	2	2	1	1	2	1	1	2		3	1	2	1	1	2	1	1	2	2	1	2	2	2
52	1	5	1	1	2	2	2	2	1	1	2	1	2	2	2	1	1	1	2	2	2	1	2	3	1	2	2	1	2	2	2	2	2	2	2	2	2
53	1	1	2	1	2	1	2	2	1	1	2	1	2	1	1	1	2	1	1	2	2	1	2	3	2		1	1	2	2	1	2	2	2	2	1	2
54	1	2	2	1	2	1	2	1	1	1	1	1	1	2	2	1	2	1	2	1	2	1	2	2	1	2	2	1	1	1	1	1	2	1	1	2	1
55	1	1	4	1	1	2	2	1	1	2	1	1	1	2	1	1	1	2	1	2	1	2		1	1	1	2	1	1	1	2	1	1	2	1	1	1
56	1	1	3	1	1	1	1	2	1	1	1	1	1	1	1	1	1	1	1	1	1	1	1	4	2		2	2	1	1	1	1	1	1	1	1	1
57	1	2	2	1	1	1	2	1	1	1	1	1	2	2	2	1	1	1	1	1	1	2		4	2		2	2	2	1	2	1	1	2	2	2	2
58	1	1	2	1	2	1	2	1	1	1	1	1	2	2	2	1	1	1	2	2	2	1	2	3	2		2	1	2	1	2	2	2	2	2	2	2
59	3	1	1	1	1	2	2	2	1	1	2	2	2	1	2	1	1	2	2	1	2	2		2	2		2	2	1	1	2	2	2	2	2	2	2
60	3	2	2	1	1	2	1	2	2	1	2	2	1	2	1	2	1	1	2	2	2	1	1	1	2		2	2	1	2	2	1	1	2	2	1	2
61	5	4	3	1	2	2	2	2	1	1	1	2	2	1	1	2	1	2	1	1	1	2		1	1	2	1	2	1	1	2	2	1	1	1	2	1
62	2	1	1	1	2	1	1	2	1	2	2	2	1	1	2	2	1	1	2	2	2	1	1	1	2		2	1	1	2	1	2	1	1	2	1	2
63	1	1	1	1	1	2	2	2	1	1	1	1	1	2	1	1	2	1	1	2	2	1	2	3	1	1	2	2	2	1	2	2	1	2	2	1	2
64	2	2	1	2	1	1	1	1	1	1	1	1	2	2	1	1	2	1	1	2	2	2		4	2		2	2	2	2	1	1	2	1	2	2	2
65	3	4	3	1	1	1	2	1	2	2	1	1	1	2	1	1	2	1	1	2	2	1	2	1	2		2	2	2	2	2	2	1	2	2	2	2
66	6	1	2	1	1	2	2	2	1	1	1	1	2	2	1	1	2	1	1	2	2	1	2	3	2		2	2	1	2	1	1	1	2	2	2	2
67	4	1	2	1	1	2	2	2	1	1	1	1	2	2	2	1	2	1	1	2	2	1	2	3	2		2	1	1	1	1	2	1	2	2	2	2
68	2	3	1	2	1	1	2	2	1	1	1	1	2	2	1	1	2	1	1	2	2	1	1	2	1		1	1	2	2	2	2	2	2	2	2	2
69	6	1	1	1	1	2	2	2	1	1	1	2	1	2	2	1	2	1	1	2	2	1	2	1	2		2	1	1	1	1	2	1	2	2	2	2
70	1	4	1	1	1	2	2	1	1	2	1	1	2	1	1	1	2	1	1	1	2	2		4	2		1	1	1	2	2	1	1	2	2	2	1
71	2	5	3	1	1	2	2	2	1	1	1	1	2	1	1	1	1	2	1	2	2	1	2	3	2		2	1	1	1	2	2	2	2	2	2	1
72	1	1	4	1	1	2	2	2	1	2	1	1	1	1	1	2	1	1	2	1	1	1	2	4	1	2	2	2	2	1	2	1	2	2	1	2	1
73	2	3	1	1	1	2	2	2	1	1	2	1	1	1	1	1	2	1	1	1	2	1	2	1	2		2	1	1	2	1	2	1	2	1	2	1
74	2	2	5	1	1	1	2	2	1	1	1	1	2	1	1	1	2	1	2	1	2	2		4	2		2	2	2	1	2	1	1	2	1	1	1
75	1	1	4	2	1	2	1	2	1	1	2	1	1	1	1	1	2	1	1	2	1	2		4	2		2	2	1	1	1	1	1	2	1	1	1
76	1	4	3	1	1	2	2	1	1	2	1	2	1	1	1	1	1	2	1	1	1	2		4	2		2	1	1	2	1	1	2	1	1	1	1
77	2	3	2	2	1	1	1	1	1	1	1	1	1	1	1	1	1	1	1	1	2	2		4	2		1	2	1	1	1	1	1	1	1	1	1
78	2	2	5	2	2	1	2	1	2	1	1	2	1	1	1	1	2	2	1	2	1	2		1	2		2	2	1	1	2	1	1	2	1	1	1
79	1	2	2	2	2	1	2	2	1	1	2	2	1	1	1	1	1	2	1	2	1	2		4	2		2	2	1	1	1	1	2	2	1	1	1
80	2	2	2	2	2	2	2	2	2	1	2	1	1	1	1	1	1	2	1	1	1	1	2	2	2		2	1	1	1	2	1	2	1	1	2	2
81	1	1	3	1	2	1	1	1	2	1	2	2	1	1	1	2	1	2	1	1	2	2		4	2		1	2	2	2	1	2	2	2	2	2	2
82	3	3	2	2	1	1	2	1	2	2	1	1	2	2	1	1	2	2	1	1	2	2		3	2		2	1	2	2	1	1	1	2	2	1	2
83	5	1	1	1	1	2	1	2	1	2	2	1	2	2	1	2	2	1	1	1	2	1	1	4	2		2	1	1	1	2	2	2	2	2	2	1
84	4	3	2	1	1	1	2	1	1	2	1	1	2	1	2	1	1	1	2	2	1	1	2	1	1	2	1	1	1	2	1	2	2	1	2	1	1
85	2	3	2	1	2	2	2	2	1	1	1	2	2	1	2	1	1	1	1	2	1	2		2	2		1	2	2	2	1	1	1	2	2	1	2
86	1	1	1	1	1	2	2	1	1	1	2	1	2	2	2	1	1	1	2	2	2	2		3	2		2	1	1	2	2	2	2	2	1	1	1
87	2	1	2	1	2	1	2	1	1	1	2	2	1	2	1	2	2	1	1	2	2	2		3	2		2	2	1	2	1	1	1	2	2	2	1
88	2	1	2	1	2	1	1	2	2	1	2	2	1	1	2	1	1	2	1	1	1	1	2	2	1	2	1	1	2	1	1	2	1	2	1	1	1
89	3	2	2	2	1	2	2	2	1	2	2	1	2	1	2	1	2	1	2	1	1	2		1	1	1	1	2	1	1	2	1	1	1	2	2	2
90	1	2	2	1	2	1	2	1	1	1	1	1	1	2	2	1	2	1	2	1	2	1	2	2	1	2	2	1	1	1	1	1	2	1	2	2	2
